# Supplementary material for: The structure of the aluminium-abundant γ-brass-type Al8.6Mn4.4
Source: IUCrdata. 2021 Sep 24;6(Pt 9):x210988. doi: 10.1107/S2414314621009883 (PMC9462374; doi:10.1107/S2414314621009883)
Supplement: Supplementary file 1 [file x-06-x210988-sup1.cif]

##############################################################################
#                                                                            #
# This CIF contains the data for a data article accepted for                 #
# publication in IUCrData. It conforms to the requirements of                #
# Notes for Authors for IUCrData, and has been                               #
# peer reviewed under the auspices of IUCrData.                              #
#                                                                            #
# Full details of the Crystallographic Information File format               #
# are given in the paper "The Crystallographic Information File (CIF):       #
# a New Standard Archive File for Crystallography" by S. R. Hall, F. H.      #
# Allen and I. D. Brown [Acta Cryst. (1991), A47, 655-685].                  #
#                                                                            #
# The current version of the core CIF dictionary is obtainable from          #
# ftp://ftp.iucr.org/pub/cif_core.dic.                                       #
#                                                                            #
# Software is freely available for graphical display of the structure(s)     #
# in this CIF. For information consult the CIF software page                 #
# http://www.iucr.org/resources/cif/software.                                #
#                                                                            #
# This file may be used for bona fide research purposes within the           #
# scientific community so long as proper attribution is given to the data    # 
# article from which it was obtained.                                        #
#                                                                            #
##############################################################################
data_I
_database_code_depnum_ccdc_archive 'CCDC 2111321'
_audit_creation_method     'SHELXL-2016/6'
_journal_date_recd_electronic     2021-07-30
_journal_date_accepted     2021-09-22
_journal_name_full     'IUCrData'
_journal_year     2021
_journal_volume     6
_journal_issue      9
_journal_page_first     0
_journal_page_last     0
_journal_paper_category     HI
_journal_paper_doi     10.1107/S2414314621009883
_journal_coeditor_code     BH4065
_publ_contact_author_name     'Changzeng Fan'
_publ_contact_author_address
;
State Key Laboratory of Metastable Materials Science and Technology
Yanshan University
Qinhuangdao 066004
People's Republic of China
;
_publ_contact_author_email     chzfan@ysu.edu.cn
_publ_contact_author_fax     ?
_publ_contact_author_phone     ?
_publ_section_title
;
The structure of the aluminium-abundant \g-brass-type Al~8.6~Mn~4.4~
;
_publ_section_title_footnote     .
loop_
    _publ_author_name
    _publ_author_footnote
    _publ_author_address
    "Hu, Qifa" .
;
State Key Laboratory of Metastable Materials Science and Technology
Yanshan University
Qinhuangdao 066004
People's Republic of China
;
    "Wen, Bin" .
;
State Key Laboratory of Metastable Materials Science and Technology
Yanshan University
Qinhuangdao 066004
People's Republic of China
;
    "Fan, Changzeng" .
;
State Key Laboratory of Metastable Materials Science and Technology
Yanshan University
Qinhuangdao 066004
People's Republic of China
;
_publ_section_synopsis
;
An aluminium-abundant \g-brass phase, Al~8.6~Mn~4.4~, was synthesized by
high-temperature sintering, and its single-crystal structure has been
determined.
;
_chemical_name_systematic
;
Octaluminium pentamanganese
;
_chemical_name_common     ?
_chemical_formula_moiety     'Al8.6 Mn4.4'
_chemical_formula_sum     'Al8.6 Mn4.4'
_chemical_formula_iupac     'Al8.6 Mn4.4'
_chemical_formula_weight     473.76
_chemical_melting_point     ?
_space_group_crystal_system     trigonal
_space_group_name_H-M_alt     'R -3 m :H'
_space_group_name_Hall     '-R 3 2"'
loop_
    _space_group_symop_operation_xyz
    'x, y, z'
    '-y, x-y, z'
    '-x+y, -x, z'
    'y, x, -z'
    'x-y, -y, -z'
    '-x, -x+y, -z'
    'x+2/3, y+1/3, z+1/3'
    '-y+2/3, x-y+1/3, z+1/3'
    '-x+y+2/3, -x+1/3, z+1/3'
    'y+2/3, x+1/3, -z+1/3'
    'x-y+2/3, -y+1/3, -z+1/3'
    '-x+2/3, -x+y+1/3, -z+1/3'
    'x+1/3, y+2/3, z+2/3'
    '-y+1/3, x-y+2/3, z+2/3'
    '-x+y+1/3, -x+2/3, z+2/3'
    'y+1/3, x+2/3, -z+2/3'
    'x-y+1/3, -y+2/3, -z+2/3'
    '-x+1/3, -x+y+2/3, -z+2/3'
    '-x, -y, -z'
    'y, -x+y, -z'
    'x-y, x, -z'
    '-y, -x, z'
    '-x+y, y, z'
    'x, x-y, z'
    '-x+2/3, -y+1/3, -z+1/3'
    'y+2/3, -x+y+1/3, -z+1/3'
    'x-y+2/3, x+1/3, -z+1/3'
    '-y+2/3, -x+1/3, z+1/3'
    '-x+y+2/3, y+1/3, z+1/3'
    'x+2/3, x-y+1/3, z+1/3'
    '-x+1/3, -y+2/3, -z+2/3'
    'y+1/3, -x+y+2/3, -z+2/3'
    'x-y+1/3, x+2/3, -z+2/3'
    '-y+1/3, -x+2/3, z+2/3'
    '-x+y+1/3, y+2/3, z+2/3'
    'x+1/3, x-y+2/3, z+2/3'
_cell_length_a     12.6751(13)
_cell_length_b     12.6751(13)
_cell_length_c     7.9137(9)
_cell_angle_alpha     90
_cell_angle_beta     90
_cell_angle_gamma     120
_cell_volume     1101.1(3)
_cell_formula_units_Z     6
_cell_measurement_reflns_used     3882
_cell_measurement_theta_min     3.17
_cell_measurement_theta_max     30.39
_cell_measurement_temperature     296(2)
_exptl_crystal_description     graininess
_exptl_crystal_colour     silver
_exptl_crystal_size_max     0.09
_exptl_crystal_size_mid     0.06
_exptl_crystal_size_min     0.04
_exptl_crystal_density_diffrn     4.287
_exptl_crystal_density_meas     ?
_exptl_crystal_density_method     ?
_exptl_crystal_F_000     1331
_exptl_absorpt_coefficient_mu     8.316
_exptl_absorpt_correction_type     multi-scan
_exptl_absorpt_process_details
;
(SADABS; Bruker, 2015)
;
_exptl_absorpt_correction_T_min     0.4941
_exptl_absorpt_correction_T_max     0.7461
_diffrn_ambient_temperature     296(2)
_diffrn_source     ?
_diffrn_radiation_type     MoK\a
_diffrn_radiation_wavelength     0.71073
_diffrn_measurement_device_type     'Bruker D8 Venture Photon 100 CMOS'
_diffrn_measurement_method     '\f and \w scans'
_diffrn_detector_area_resol_mean     ?
_diffrn_reflns_number     7162
_diffrn_reflns_av_R_equivalents     0.0782
_diffrn_reflns_av_unetI/netI     0.0241
_diffrn_reflns_theta_min     3.173
_diffrn_reflns_theta_max     27.452
_diffrn_reflns_theta_full     25.242
_diffrn_measured_fraction_theta_max     0.997
_diffrn_measured_fraction_theta_full     0.996
_diffrn_reflns_limit_h_min     -16
_diffrn_reflns_limit_h_max     16
_diffrn_reflns_limit_k_min     -15
_diffrn_reflns_limit_k_max     16
_diffrn_reflns_limit_l_min     -10
_diffrn_reflns_limit_l_max     10
_refine_special_details     ?
_reflns_number_total     323
_reflns_number_gt     298
_reflns_threshold_expression     'I > 2\s(I)'
_refine_ls_structure_factor_coef     Fsqd
_refine_ls_matrix_type     full
_refine_ls_R_factor_all     0.0515
_refine_ls_R_factor_gt     0.0462
_refine_ls_wR_factor_gt     0.1216
_refine_ls_wR_factor_ref     0.1245
_refine_ls_goodness_of_fit_ref     1.186
_refine_ls_restrained_S_all     1.186
_refine_ls_number_reflns     323
_refine_ls_number_parameters     29
_refine_ls_number_restraints     0
_refine_ls_hydrogen_treatment     .
_refine_ls_weighting_scheme     calc
_refine_ls_weighting_details
             'w=1/[\s^2^(Fo^2^)+(0.0472P)^2^+72.2358P] where P=(Fo^2^+2Fc^2^)/3'
_atom_sites_solution_hydrogens     .
_atom_sites_solution_primary     dual
_atom_sites_solution_secondary     difmap
_refine_ls_shift/su_max     0.000
_refine_ls_shift/su_mean     0.000
_refine_diff_density_max     0.981
_refine_diff_density_min     -1.226
_refine_ls_extinction_method
;
SHELXL-2016/6 (Sheldrick, 2015b)
;
_refine_ls_extinction_coef     0.0015(3)
_refine_ls_extinction_expression
                                  'Fc^*^=kFc[1+0.001xFc^2^\l^3^/sin(2\q)]^-1/4^'
loop_
    _atom_type_symbol
    _atom_type_description
    _atom_type_scat_dispersion_real
    _atom_type_scat_dispersion_imag
    _atom_type_scat_source
    'Al' 'Al' 0.0645 0.0514
                         'International Tables Vol C Tables 4.2.6.8 and 6.1.1.4'
    'Mn' 'Mn' 0.3368 0.7283
                         'International Tables Vol C Tables 4.2.6.8 and 6.1.1.4'
_computing_data_collection
;
APEX3 (Bruker, 2015)
;
_computing_cell_refinement
;
APEX3 (Bruker, 2015)
;
_computing_data_reduction
;
APEX3 and SAINT (Bruker, 2015)
;
_computing_structure_solution
;
<i>SHELXT2014/5</i> (Sheldrick, 2015a)
;
_computing_structure_refinement
;
<i>SHELXL2016/6</i> (Sheldrick, 2015b)
;
_computing_molecular_graphics
;
DIAMOND (Brandenburg & Putz, 2017)
;
_computing_publication_material
;
publCIF (Westrip, 2010)
;
loop_
    _atom_site_type_symbol
    _atom_site_label
    _atom_site_fract_x
    _atom_site_fract_y
    _atom_site_fract_z
    _atom_site_U_iso_or_equiv
    _atom_site_adp_type
    _atom_site_calc_flag
    _atom_site_occupancy
    _atom_site_disorder_assembly
    _atom_site_disorder_group
    Mn Mn01 0.54960(7) 0.45040(7) 0.26408(19) 0.0082(5) Uani d 1 . .
    Mn Mn02 0.666667 0.333333 0.833333 0.0082(8) Uani d 1 . .
    Al Al03 0.59276(11) 0.40724(11) 0.5828(3) 0.0082(6) Uani d 0.7 . .
    Mn Mn03 0.59276(11) 0.40724(11) 0.5828(3) 0.0082(6) Uani d 0.3 . .
    Al Al04 0.666667 0.333333 0.333333 0.0090(15) Uani d 1 . .
    Al Al05 0.45078(13) 0.54922(13) 0.0926(4) 0.0101(7) Uani d 1 . .
    Al Al06 0.333333 0.2900(3) 0.166667 0.0151(8) Uani d 1 . .
loop_
    _atom_site_aniso_label
    _atom_site_aniso_U_11
    _atom_site_aniso_U_22
    _atom_site_aniso_U_33
    _atom_site_aniso_U_12
    _atom_site_aniso_U_13
    _atom_site_aniso_U_23
    Mn01 0.0079(6) 0.0079(6) 0.0085(8) 0.0038(6) -0.0004(3) 0.0004(3)
    Mn02 0.0086(11) 0.0086(11) 0.0072(17) 0.0043(6) 0.000 0.000
    Al03 0.0090(9) 0.0090(9) 0.0046(10) 0.0031(9) -0.0011(4) 0.0011(4)
    Mn03 0.0090(9) 0.0090(9) 0.0046(10) 0.0031(9) -0.0011(4) 0.0011(4)
    Al04 0.011(2) 0.011(2) 0.006(3) 0.0053(11) 0.000 0.000
    Al05 0.0127(12) 0.0127(12) 0.0096(14) 0.0098(13) 0.0005(5) -0.0005(5)
    Al06 0.0121(15) 0.0156(12) 0.0163(16) 0.0060(8) -0.0051(12) -0.0026(6)
_geom_special_details     ?
loop_
    _geom_bond_atom_site_label_1
    _geom_bond_atom_site_label_2
    _geom_bond_site_symmetry_2
    _geom_bond_distance
    _geom_bond_publ_flag
    Mn01 Al05 . 2.559(3) ?
    Mn01 Al06 . 2.5824(10) ?
    Mn01 Al06 27 2.5825(10) ?
    Mn01 Al04 . 2.6278(15) ?
    Mn01 Al03 33_545 2.6650(17) ?
    Mn01 Al03 32 2.6650(17) ?
    Mn01 Al06 32 2.667(2) ?
    Mn01 Al06 8 2.667(2) ?
    Mn01 Al03 . 2.695(3) ?
    Mn01 Mn01 32 2.7941(18) ?
    Mn01 Mn01 33_545 2.7941(18) ?
    Mn02 Al03 31_656 2.562(2) ?
    Mn02 Al03 32_556 2.562(2) ?
    Mn02 Al03 33_546 2.562(2) ?
    Mn02 Al03 2_655 2.562(2) ?
    Mn02 Al03 3_665 2.562(2) ?
    Mn02 Al03 . 2.562(2) ?
    Mn02 Al05 15 2.644(3) ?
    Mn02 Al05 14_655 2.644(3) ?
    Mn02 Al05 21_656 2.644(3) ?
    Mn02 Al05 20_556 2.644(3) ?
    Mn02 Al05 19_666 2.644(3) ?
    Al03 Al04 . 2.556(2) ?
    Al03 Al06 32 2.650(3) ?
    Al03 Al06 8 2.650(3) ?
    Al03 Al05 14_655 2.655(3) ?
    Al03 Al05 15 2.655(3) ?
    Al03 Al05 19_666 2.741(4) ?
    Al03 Al03 3_665 2.810(4) ?
    Al03 Al03 2_655 2.810(4) ?
    Al05 Al05 19_665 2.611(6) ?
    Al05 Al05 27 2.832(4) ?
    Al05 Al05 26_455 2.832(4) ?
    Al05 Al06 27 2.909(3) ?
    Al05 Al06 . 2.909(3) ?
    Al06 Al06 8 2.804(2) ?
    Al06 Al06 15_554 2.804(2) ?
loop_
    _geom_angle_atom_site_label_1
    _geom_angle_atom_site_label_2
    _geom_angle_atom_site_label_3
    _geom_angle_site_symmetry_1
    _geom_angle_site_symmetry_3
    _geom_angle
    _geom_angle_publ_flag
    Al05 Mn01 Al06 . . 68.92(8) ?
    Al05 Mn01 Al06 . 27 68.92(8) ?
    Al06 Mn01 Al06 . 27 135.16(12) ?
    Al05 Mn01 Al04 . . 160.01(9) ?
    Al06 Mn01 Al04 . . 107.13(8) ?
    Al06 Mn01 Al04 27 . 107.13(8) ?
    Al05 Mn01 Al03 . 33_545 106.00(8) ?
    Al06 Mn01 Al03 . 33_545 60.63(8) ?
    Al06 Mn01 Al03 27 33_545 118.97(8) ?
    Al04 Mn01 Al03 . 33_545 57.74(5) ?
    Al05 Mn01 Al03 . 32 106.00(8) ?
    Al06 Mn01 Al03 . 32 118.97(8) ?
    Al06 Mn01 Al03 27 32 60.63(8) ?
    Al04 Mn01 Al03 . 32 57.74(5) ?
    Al03 Mn01 Al03 33_545 32 63.64(11) ?
    Al05 Mn01 Al06 . 32 91.44(7) ?
    Al06 Mn01 Al06 . 32 130.82(5) ?
    Al06 Mn01 Al06 27 32 64.55(7) ?
    Al04 Mn01 Al06 . 32 104.67(5) ?
    Al03 Mn01 Al06 33_545 32 162.37(7) ?
    Al03 Mn01 Al06 32 32 109.58(7) ?
    Al05 Mn01 Al06 . 8 91.43(7) ?
    Al06 Mn01 Al06 . 8 64.55(7) ?
    Al06 Mn01 Al06 27 8 130.82(5) ?
    Al04 Mn01 Al06 . 8 104.67(5) ?
    Al03 Mn01 Al06 33_545 8 109.58(7) ?
    Al03 Mn01 Al06 32 8 162.37(7) ?
    Al06 Mn01 Al06 32 8 71.75(12) ?
    Al05 Mn01 Al03 . . 142.61(10) ?
    Al06 Mn01 Al03 . . 111.28(5) ?
    Al06 Mn01 Al03 27 . 111.28(5) ?
    Al04 Mn01 Al03 . . 57.37(6) ?
    Al03 Mn01 Al03 33_545 . 105.61(8) ?
    Al03 Mn01 Al03 32 . 105.61(8) ?
    Al06 Mn01 Al03 32 . 59.22(5) ?
    Al06 Mn01 Al03 8 . 59.23(5) ?
    Al05 Mn01 Mn01 . 32 126.73(2) ?
    Al06 Mn01 Mn01 . 32 164.30(8) ?
    Al06 Mn01 Mn01 27 32 59.33(7) ?
    Al04 Mn01 Mn01 . 32 57.883(11) ?
    Al03 Mn01 Mn01 33_545 32 109.05(6) ?
    Al03 Mn01 Mn01 32 32 59.10(5) ?
    Al06 Mn01 Mn01 32 32 56.38(6) ?
    Al06 Mn01 Mn01 8 32 112.33(9) ?
    Al03 Mn01 Mn01 . 32 58.06(5) ?
    Al05 Mn01 Mn01 . 33_545 126.73(2) ?
    Al06 Mn01 Mn01 . 33_545 59.33(7) ?
    Al06 Mn01 Mn01 27 33_545 164.30(8) ?
    Al04 Mn01 Mn01 . 33_545 57.883(11) ?
    Al03 Mn01 Mn01 33_545 33_545 59.10(5) ?
    Al03 Mn01 Mn01 32 33_545 109.05(6) ?
    Al06 Mn01 Mn01 32 33_545 112.33(9) ?
    Al06 Mn01 Mn01 8 33_545 56.38(6) ?
    Al03 Mn01 Mn01 . 33_545 58.06(5) ?
    Mn01 Mn01 Mn01 32 33_545 105.61(6) ?
    Al03 Mn02 Al03 31_656 32_556 66.53(8) ?
    Al03 Mn02 Al03 31_656 33_546 66.53(8) ?
    Al03 Mn02 Al03 32_556 33_546 66.53(8) ?
    Al03 Mn02 Al03 31_656 2_655 113.47(8) ?
    Al03 Mn02 Al03 32_556 2_655 180.0 ?
    Al03 Mn02 Al03 33_546 2_655 113.47(9) ?
    Al03 Mn02 Al03 31_656 3_665 113.47(8) ?
    Al03 Mn02 Al03 32_556 3_665 113.47(9) ?
    Al03 Mn02 Al03 33_546 3_665 180.0 ?
    Al03 Mn02 Al03 2_655 3_665 66.53(8) ?
    Al03 Mn02 Al03 31_656 . 180.0 ?
    Al03 Mn02 Al03 32_556 . 113.47(8) ?
    Al03 Mn02 Al03 33_546 . 113.47(8) ?
    Al03 Mn02 Al03 2_655 . 66.53(8) ?
    Al03 Mn02 Al03 3_665 . 66.53(8) ?
    Al03 Mn02 Al05 31_656 15 118.71(5) ?
    Al03 Mn02 Al05 32_556 15 118.71(5) ?
    Al03 Mn02 Al05 33_546 15 63.51(9) ?
    Al03 Mn02 Al05 2_655 15 61.29(5) ?
    Al03 Mn02 Al05 3_665 15 116.49(9) ?
    Al03 Mn02 Al05 . 15 61.29(5) ?
    Al03 Mn02 Al05 31_656 14_655 118.71(5) ?
    Al03 Mn02 Al05 32_556 14_655 63.51(9) ?
    Al03 Mn02 Al05 33_546 14_655 118.71(5) ?
    Al03 Mn02 Al05 2_655 14_655 116.49(9) ?
    Al03 Mn02 Al05 3_665 14_655 61.29(5) ?
    Al03 Mn02 Al05 . 14_655 61.29(5) ?
    Al05 Mn02 Al05 15 14_655 115.24(5) ?
    Al03 Mn02 Al05 31_656 21_656 61.29(5) ?
    Al03 Mn02 Al05 32_556 21_656 61.29(5) ?
    Al03 Mn02 Al05 33_546 21_656 116.49(9) ?
    Al03 Mn02 Al05 2_655 21_656 118.71(5) ?
    Al03 Mn02 Al05 3_665 21_656 63.51(9) ?
    Al03 Mn02 Al05 . 21_656 118.71(5) ?
    Al05 Mn02 Al05 15 21_656 180.0 ?
    Al05 Mn02 Al05 14_655 21_656 64.76(5) ?
    Al03 Mn02 Al05 31_656 20_556 61.29(5) ?
    Al03 Mn02 Al05 32_556 20_556 116.49(9) ?
    Al03 Mn02 Al05 33_546 20_556 61.29(5) ?
    Al03 Mn02 Al05 2_655 20_556 63.50(9) ?
    Al03 Mn02 Al05 3_665 20_556 118.71(5) ?
    Al03 Mn02 Al05 . 20_556 118.71(5) ?
    Al05 Mn02 Al05 15 20_556 64.76(5) ?
    Al05 Mn02 Al05 14_655 20_556 180.0 ?
    Al05 Mn02 Al05 21_656 20_556 115.23(5) ?
    Al03 Mn02 Al05 31_656 19_666 116.49(9) ?
    Al03 Mn02 Al05 32_556 19_666 61.29(5) ?
    Al03 Mn02 Al05 33_546 19_666 61.29(5) ?
    Al03 Mn02 Al05 2_655 19_666 118.71(5) ?
    Al03 Mn02 Al05 3_665 19_666 118.71(5) ?
    Al03 Mn02 Al05 . 19_666 63.51(9) ?
    Al05 Mn02 Al05 15 19_666 64.77(5) ?
    Al05 Mn02 Al05 14_655 19_666 64.77(5) ?
    Al05 Mn02 Al05 21_656 19_666 115.23(5) ?
    Al05 Mn02 Al05 20_556 19_666 115.23(5) ?
    Al04 Al03 Mn02 . . 101.29(8) ?
    Al04 Al03 Al06 . 32 107.27(7) ?
    Mn02 Al03 Al06 . 32 132.71(7) ?
    Al04 Al03 Al06 . 8 107.27(7) ?
    Mn02 Al03 Al06 . 8 132.71(7) ?
    Al06 Al03 Al06 32 8 72.31(13) ?
    Al04 Al03 Al05 . 14_655 109.07(7) ?
    Mn02 Al03 Al05 . 14_655 60.89(7) ?
    Al06 Al03 Al05 32 14_655 74.36(8) ?
    Al06 Al03 Al05 8 14_655 136.29(11) ?
    Al04 Al03 Al05 . 15 109.07(7) ?
    Mn02 Al03 Al05 . 15 60.89(7) ?
    Al06 Al03 Al05 32 15 136.30(11) ?
    Al06 Al03 Al05 8 15 74.36(8) ?
    Al05 Al03 Al05 14_655 15 114.53(15) ?
    Al04 Al03 Mn01 . 33_545 60.40(5) ?
    Mn02 Al03 Mn01 . 33_545 109.51(6) ?
    Al06 Al03 Mn01 32 33_545 117.24(9) ?
    Al06 Al03 Mn01 8 33_545 58.15(5) ?
    Al05 Al03 Mn01 14_655 33_545 165.50(11) ?
    Al05 Al03 Mn01 15 33_545 64.09(7) ?
    Al04 Al03 Mn01 . 32 60.40(5) ?
    Mn02 Al03 Mn01 . 32 109.51(6) ?
    Al06 Al03 Mn01 32 32 58.14(5) ?
    Al06 Al03 Mn01 8 32 117.23(9) ?
    Al05 Al03 Mn01 14_655 32 64.09(7) ?
    Al05 Al03 Mn01 15 32 165.50(11) ?
    Mn01 Al03 Mn01 33_545 32 113.26(10) ?
    Al04 Al03 Mn01 . . 60.00(6) ?
    Mn02 Al03 Mn01 . . 161.29(11) ?
    Al06 Al03 Mn01 32 . 59.88(6) ?
    Al06 Al03 Mn01 8 . 59.88(6) ?
    Al05 Al03 Mn01 14_655 . 122.45(7) ?
    Al05 Al03 Mn01 15 . 122.45(7) ?
    Mn01 Al03 Mn01 33_545 . 62.84(5) ?
    Mn01 Al03 Mn01 32 . 62.84(5) ?
    Al04 Al03 Al05 . 19_666 161.01(12) ?
    Mn02 Al03 Al05 . 19_666 59.72(8) ?
    Al06 Al03 Al05 32 19_666 87.92(8) ?
    Al06 Al03 Al05 8 19_666 87.92(8) ?
    Al05 Al03 Al05 14_655 19_666 63.31(7) ?
    Al05 Al03 Al05 15 19_666 63.31(7) ?
    Mn01 Al03 Al05 33_545 19_666 123.08(5) ?
    Mn01 Al03 Al05 32 19_666 123.08(5) ?
    Mn01 Al03 Al05 . 19_666 139.00(12) ?
    Al04 Al03 Al03 . 3_665 56.65(4) ?
    Mn02 Al03 Al03 . 3_665 56.73(4) ?
    Al06 Al03 Al03 32 3_665 111.75(7) ?
    Al06 Al03 Al03 8 3_665 163.86(5) ?
    Al05 Al03 Al03 14_655 3_665 58.04(6) ?
    Al05 Al03 Al03 15 3_665 108.17(7) ?
    Mn01 Al03 Al03 33_545 3_665 107.93(5) ?
    Mn01 Al03 Al03 32 3_665 58.18(5) ?
    Mn01 Al03 Al03 . 3_665 107.73(5) ?
    Al05 Al03 Al03 19_666 3_665 107.58(7) ?
    Al04 Al03 Al03 . 2_655 56.65(4) ?
    Mn02 Al03 Al03 . 2_655 56.73(4) ?
    Al06 Al03 Al03 32 2_655 163.86(5) ?
    Al06 Al03 Al03 8 2_655 111.76(7) ?
    Al05 Al03 Al03 14_655 2_655 108.17(7) ?
    Al05 Al03 Al03 15 2_655 58.04(6) ?
    Mn01 Al03 Al03 33_545 2_655 58.18(5) ?
    Mn01 Al03 Al03 32 2_655 107.93(5) ?
    Mn01 Al03 Al03 . 2_655 107.73(5) ?
    Al05 Al03 Al03 19_666 2_655 107.58(7) ?
    Al03 Al03 Al03 3_665 2_655 60.0 ?
    Al03 Al04 Al03 31_655 33_545 66.71(8) ?
    Al03 Al04 Al03 31_655 3_665 113.29(8) ?
    Al03 Al04 Al03 33_545 3_665 180.0 ?
    Al03 Al04 Al03 31_655 32 66.71(8) ?
    Al03 Al04 Al03 33_545 32 66.71(8) ?
    Al03 Al04 Al03 3_665 32 113.29(8) ?
    Al03 Al04 Al03 31_655 2_655 113.29(8) ?
    Al03 Al04 Al03 33_545 2_655 113.29(8) ?
    Al03 Al04 Al03 3_665 2_655 66.71(8) ?
    Al03 Al04 Al03 32 2_655 180.00(10) ?
    Al03 Al04 Al03 31_655 . 180.0 ?
    Al03 Al04 Al03 33_545 . 113.29(8) ?
    Al03 Al04 Al03 3_665 . 66.71(8) ?
    Al03 Al04 Al03 32 . 113.29(8) ?
    Al03 Al04 Al03 2_655 . 66.71(8) ?
    Al03 Al04 Mn01 31_655 32 118.14(3) ?
    Al03 Al04 Mn01 33_545 32 118.14(3) ?
    Al03 Al04 Mn01 3_665 32 61.86(3) ?
    Al03 Al04 Mn01 32 32 62.63(6) ?
    Al03 Al04 Mn01 2_655 32 117.37(6) ?
    Al03 Al04 Mn01 . 32 61.86(3) ?
    Al03 Al04 Mn01 31_655 33_545 118.14(3) ?
    Al03 Al04 Mn01 33_545 33_545 62.63(6) ?
    Al03 Al04 Mn01 3_665 33_545 117.37(6) ?
    Al03 Al04 Mn01 32 33_545 118.14(3) ?
    Al03 Al04 Mn01 2_655 33_545 61.86(3) ?
    Al03 Al04 Mn01 . 33_545 61.86(3) ?
    Mn01 Al04 Mn01 32 33_545 115.77(2) ?
    Al03 Al04 Mn01 31_655 2_655 61.86(3) ?
    Al03 Al04 Mn01 33_545 2_655 61.86(3) ?
    Al03 Al04 Mn01 3_665 2_655 118.14(3) ?
    Al03 Al04 Mn01 32 2_655 117.37(6) ?
    Al03 Al04 Mn01 2_655 2_655 62.63(6) ?
    Al03 Al04 Mn01 . 2_655 118.14(3) ?
    Mn01 Al04 Mn01 32 2_655 180.0 ?
    Mn01 Al04 Mn01 33_545 2_655 64.23(2) ?
    Al03 Al04 Mn01 31_655 3_665 61.86(3) ?
    Al03 Al04 Mn01 33_545 3_665 117.37(6) ?
    Al03 Al04 Mn01 3_665 3_665 62.63(6) ?
    Al03 Al04 Mn01 32 3_665 61.86(3) ?
    Al03 Al04 Mn01 2_655 3_665 118.14(3) ?
    Al03 Al04 Mn01 . 3_665 118.14(3) ?
    Mn01 Al04 Mn01 32 3_665 64.23(2) ?
    Mn01 Al04 Mn01 33_545 3_665 180.0 ?
    Mn01 Al04 Mn01 2_655 3_665 115.77(2) ?
    Al03 Al04 Mn01 31_655 . 117.37(6) ?
    Al03 Al04 Mn01 33_545 . 61.86(3) ?
    Al03 Al04 Mn01 3_665 . 118.14(3) ?
    Al03 Al04 Mn01 32 . 61.86(3) ?
    Al03 Al04 Mn01 2_655 . 118.14(3) ?
    Al03 Al04 Mn01 . . 62.63(6) ?
    Mn01 Al04 Mn01 32 . 64.23(2) ?
    Mn01 Al04 Mn01 33_545 . 64.23(2) ?
    Mn01 Al04 Mn01 2_655 . 115.77(2) ?
    Mn01 Al04 Mn01 3_665 . 115.77(2) ?
    Mn01 Al05 Al05 . 19_665 66.17(13) ?
    Mn01 Al05 Mn02 . 7_454 135.17(13) ?
    Al05 Al05 Mn02 19_665 7_454 158.7(2) ?
    Mn01 Al05 Al03 . 8_554 147.49(7) ?
    Al05 Al05 Al03 19_665 8_554 104.81(15) ?
    Mn02 Al05 Al03 7_454 8_554 57.82(7) ?
    Mn01 Al05 Al03 . 9_564 147.49(7) ?
    Al05 Al05 Al03 19_665 9_564 104.81(15) ?
    Mn02 Al05 Al03 7_454 9_564 57.82(7) ?
    Al03 Al05 Al03 8_554 9_564 63.92(12) ?
    Mn01 Al05 Al03 . 19_666 78.39(10) ?
    Al05 Al05 Al03 19_665 19_666 144.6(2) ?
    Mn02 Al05 Al03 7_454 19_666 56.78(8) ?
    Al03 Al05 Al03 8_554 19_666 105.11(11) ?
    Al03 Al05 Al03 9_564 19_666 105.11(11) ?
    Mn01 Al05 Mn01 . 19_665 122.19(11) ?
    Al05 Al05 Mn01 19_665 19_665 56.02(12) ?
    Mn02 Al05 Mn01 7_454 19_665 102.64(10) ?
    Al03 Al05 Mn01 8_554 19_665 58.13(7) ?
    Al03 Al05 Mn01 9_564 19_665 58.13(7) ?
    Al03 Al05 Mn01 19_666 19_665 159.42(13) ?
    Mn01 Al05 Al05 . 27 99.58(11) ?
    Al05 Al05 Al05 19_665 27 127.52(4) ?
    Mn02 Al05 Al05 7_454 27 57.62(2) ?
    Al03 Al05 Al05 8_554 27 109.39(8) ?
    Al03 Al05 Al05 9_564 27 59.82(8) ?
    Al03 Al05 Al05 19_666 27 56.87(10) ?
    Mn01 Al05 Al05 19_665 27 114.36(13) ?
    Mn01 Al05 Al05 . 26_455 99.58(11) ?
    Al05 Al05 Al05 19_665 26_455 127.52(4) ?
    Mn02 Al05 Al05 7_454 26_455 57.62(2) ?
    Al03 Al05 Al05 8_554 26_455 59.82(8) ?
    Al03 Al05 Al05 9_564 26_455 109.39(8) ?
    Al03 Al05 Al05 19_666 26_455 56.87(10) ?
    Mn01 Al05 Al05 19_665 26_455 114.36(13) ?
    Al05 Al05 Al05 27 26_455 104.07(14) ?
    Mn01 Al05 Al06 . 27 55.92(5) ?
    Al05 Al05 Al06 19_665 27 70.76(8) ?
    Mn02 Al05 Al06 7_454 27 118.49(7) ?
    Al03 Al05 Al06 8_554 27 153.69(11) ?
    Al03 Al05 Al06 9_564 27 91.59(6) ?
    Al03 Al05 Al06 19_666 27 89.87(8) ?
    Mn01 Al05 Al06 19_665 27 101.71(7) ?
    Al05 Al05 Al06 27 27 60.87(6) ?
    Al05 Al05 Al06 26_455 27 143.81(17) ?
    Mn01 Al05 Al06 . . 55.92(5) ?
    Al05 Al05 Al06 19_665 . 70.75(8) ?
    Mn02 Al05 Al06 7_454 . 118.49(7) ?
    Al03 Al05 Al06 8_554 . 91.59(6) ?
    Al03 Al05 Al06 9_564 . 153.69(11) ?
    Al03 Al05 Al06 19_666 . 89.87(8) ?
    Mn01 Al05 Al06 19_665 . 101.71(7) ?
    Al05 Al05 Al06 27 . 143.81(17) ?
    Al05 Al05 Al06 26_455 . 60.87(6) ?
    Al06 Al05 Al06 27 . 110.28(11) ?
    Mn01 Al06 Mn01 26_455 . 150.27(16) ?
    Mn01 Al06 Al03 26_455 15_554 61.23(5) ?
    Mn01 Al06 Al03 . 15_554 141.63(9) ?
    Mn01 Al06 Al03 26_455 33_545 141.63(9) ?
    Mn01 Al06 Al03 . 33_545 61.23(5) ?
    Al03 Al06 Al03 15_554 33_545 107.69(13) ?
    Mn01 Al06 Mn01 26_455 15_554 64.29(6) ?
    Mn01 Al06 Mn01 . 15_554 137.27(7) ?
    Al03 Al06 Mn01 15_554 15_554 60.90(8) ?
    Al03 Al06 Mn01 33_545 15_554 78.16(9) ?
    Mn01 Al06 Mn01 26_455 33_545 137.27(7) ?
    Mn01 Al06 Mn01 . 33_545 64.29(6) ?
    Al03 Al06 Mn01 15_554 33_545 78.16(9) ?
    Al03 Al06 Mn01 33_545 33_545 60.90(8) ?
    Mn01 Al06 Mn01 15_554 33_545 108.25(12) ?
    Mn01 Al06 Al06 26_455 8 111.18(4) ?
    Mn01 Al06 Al06 . 8 59.19(9) ?
    Al03 Al06 Al06 15_554 8 94.07(10) ?
    Al03 Al06 Al06 33_545 8 106.01(5) ?
    Mn01 Al06 Al06 15_554 8 154.14(16) ?
    Mn01 Al06 Al06 33_545 8 56.26(3) ?
    Mn01 Al06 Al06 26_455 15_554 59.19(9) ?
    Mn01 Al06 Al06 . 15_554 111.18(4) ?
    Al03 Al06 Al06 15_554 15_554 106.00(5) ?
    Al03 Al06 Al06 33_545 15_554 94.07(10) ?
    Mn01 Al06 Al06 15_554 15_554 56.25(3) ?
    Mn01 Al06 Al06 33_545 15_554 154.14(16) ?
    Al06 Al06 Al06 8 15_554 145.82(19) ?
    Mn01 Al06 Al05 26_455 . 97.07(11) ?
    Mn01 Al06 Al05 . . 55.16(8) ?
    Al03 Al06 Al05 15_554 . 154.93(11) ?
    Al03 Al06 Al05 33_545 . 97.17(6) ?
    Mn01 Al06 Al05 15_554 . 123.49(8) ?
    Mn01 Al06 Al05 33_545 . 118.16(7) ?
    Al06 Al06 Al05 8 . 81.81(14) ?
    Al06 Al06 Al05 15_554 . 68.22(8) ?
    Mn01 Al06 Al05 26_455 26_455 55.15(8) ?
    Mn01 Al06 Al05 . 26_455 97.07(11) ?
    Al03 Al06 Al05 15_554 26_455 97.18(6) ?
    Al03 Al06 Al05 33_545 26_455 154.93(11) ?
    Mn01 Al06 Al05 15_554 26_455 118.16(7) ?
    Mn01 Al06 Al05 33_545 26_455 123.49(8) ?
    Al06 Al06 Al05 8 26_455 68.22(8) ?
    Al06 Al06 Al05 15_554 26_455 81.82(14) ?
    Al05 Al06 Al05 . 26_455 58.26(12) ?
_shelx_space_group_comment     ?
_shelx_estimated_absorpt_T_min     ?
_shelx_estimated_absorpt_T_max     ?
_shelx_hkl_file
;
   1   1   0  188.58   15.80
   1   1   0  222.08   16.10
   1  -2   0  210.98   15.60
   1  -2   0  204.98   15.90
   1  -2   0  217.48   16.30
   1   1   0  180.68   15.50
  -2   1   0  228.78   15.70
  -2   1   0  216.68   16.60
  -2   1   0  234.28   16.40
   2  -1   0  221.38   15.70
  -1   2   0  216.78   16.30
   2  -1   0  221.68   16.70
  -1  -1   0  203.88   15.60
  -1  -1   0  199.08   15.80
  -1  -1   0  204.68   15.50
  -1  -1   0  206.38   16.00
  -1   2   0  211.08   15.20
  -1   2   0  212.68   15.60
  -1   2   0  213.38   16.00
  -1   2   0  208.78   15.30
   3   0   0  283.67   21.50
   3   0   0  298.57   22.70
  -3   3   0  270.27   21.60
   3   0   0  294.17   21.70
   3   0   0  285.47   21.60
   3   0   0  289.77   22.90
  -3   3   0  275.67   21.30
  -3   3   0  281.47   22.10
  -3   3   0  301.07   24.30
  -3   3   0  274.87   20.90
   3  -3   0  283.37   21.00
  -3   0   0  314.37   21.50
  -3   0   0  275.97   21.60
  -3   0   0  306.07   22.80
  -3   0   0  277.77   22.60
  -3   0   0  279.17   21.50
  -3   0   0  310.67   22.60
   3  -3   0  275.47   24.10
   3  -3   0  287.57   21.30
  -4   2   0   50.99    7.70
  -4   2   0   39.50    7.00
  -4   2   0   46.00    5.10
  -4   2   0   51.59    7.60
  -4   2   0   52.69    7.60
  -4   2   0   48.70    4.80
   4  -2   0   49.80    5.00
  -2  -2   0   51.69    4.80
   4  -2   0   41.60    7.50
   4  -2   0   50.69    5.10
  -5   1   0   72.19    6.70
  -5   1   0   85.39   10.00
   4  -5   0   57.99    6.90
   1   4   0   70.89    7.50
   4  -5   0   49.99    7.60
   4  -5   0   52.69    5.90
  -5   1   0   72.79    7.40
  -5   1   0   72.99   10.40
   1   4   0   64.39    6.20
  -5   1   0   78.09    9.20
   1   4   0   71.09    8.40
  -1  -4   0   72.99    7.90
  -1  -4   0   52.59    5.60
  -4   5   0   56.49    7.20
  -4   5   0   52.59    8.60
  -4   5   0   65.59    8.50
   5  -1   0   66.99    9.60
   5  -1   0   66.19    6.80
   5  -1   0   63.49   10.10
  -1  -4   0   62.99    8.90
  -1  -4   0   50.59    6.30
  -4   5   0   65.39   12.10
  -4   5   0   52.49    4.80
  -4   5   0   55.49    5.90
   4   1   0   52.89    8.00
   1  -5   0   74.59    8.50
   4   1   0   52.99    6.10
   1  -5   0   51.49    5.40
   4   1   0   55.39    6.90
   4   1   0   61.09    9.20
   4   1   0   56.79    6.30
  -5   4   0   41.50    9.30
  -5   4   0   67.69    7.70
  -5   4   0   68.59    8.00
  -5   4   0   61.09    6.20
  -5   4   0   63.79   11.30
   1  -5   0   54.89    4.60
  -4  -1   0   40.50    6.10
  -4  -1   0   47.80    6.00
  -4  -1   0   73.29    8.90
  -1   5   0   47.30    5.20
  -1   5   0   67.89    7.60
  -1   5   0   45.80    5.80
  -4  -1   0   54.39    6.50
  -1   5   0   74.79    9.50
   5  -4   0   71.19    6.30
   5  -4   0   52.39    9.80
  -4  -1   0   59.49    8.20
  -4  -1   0   65.09    8.90
   3  -6   0 7590.74  504.95
  -6   3   0 7395.46  506.15
  -6   3   0 7411.36  504.85
  -6   3   0 7261.67  507.95
  -6   3   0 7502.85  508.05
   3   3   0 6785.52  505.95
   3   3   0 6250.27  504.75
  -6   3   0 7157.68  507.05
  -6   3   0 6258.07  505.55
  -3   6   0 6141.29  505.55
  -3  -3   0 6960.00  506.05
  -3  -3   0 6690.23  505.35
  -3  -3   0 7022.50  505.05
  -3   6   0 7309.47  504.05
  -3   6   0 7750.32  506.15
   6  -3   0 7523.65  505.15
   6   0   0  660.63   51.29
  -6   6   0  673.73   48.80
  -6   6   0  601.84   54.39
   6   0   0  667.93   49.50
   6   0   0  649.64   52.49
   6   0   0  721.33   49.40
  -6   6   0  668.03   50.39
   0  -6   0  567.94   47.60
  -6   6   0  625.24   51.99
  -6   6   0  668.53   49.30
  -6   6   0  643.84   47.60
  -6   0   0  704.63   48.90
   6  -6   0  680.93   48.80
  -6   0   0  710.43   51.19
  -6   0   0  614.24   51.59
  -6   0   0  663.63   49.30
  -7   2   0   20.50    5.00
   2   5   0   29.60    6.70
   2   5   0   18.20    4.50
   2   5   0   21.70    6.70
  -7   2   0   28.00   10.00
  -7   2   0   29.10    5.10
  -7   2   0   43.30    9.80
   5  -7   0   22.00    3.90
   5  -7   0   25.90    7.30
   2   5   0   18.40    7.20
   5  -7   0   29.50    5.30
  -5   7   0   25.80   13.70
  -2  -5   0   21.50    4.80
  -5   7   0   39.90    8.50
   7  -2   0   30.90    5.70
   7  -2   0   45.40    8.90
  -5   7   0   33.00    5.80
  -5   7   0   26.30    7.30
  -2  -5   0   26.80    4.20
  -2  -5   0   28.30    9.20
   7  -2   0   39.20   11.00
  -2  -5   0   25.60    6.70
  -5   7   0   19.90    8.00
  -5   7   0   19.50    4.10
   7  -2   0   32.50    5.80
  -7   5   0   34.00    5.20
   2  -7   0   21.00    2.70
   5   2   0   19.30    4.90
   5   2   0   20.60    6.10
   2  -7   0   17.40    3.50
   2  -7   0   20.10    5.90
   5   2   0   33.30    9.00
   2  -7   0   31.60    7.90
  -7   5   0   38.00   10.00
   2  -7   0   30.50   10.20
  -7   5   0   21.10    7.40
   5   2   0   26.30    5.70
  -7   5   0   31.80    4.10
  -7   5   0   19.50    5.80
  -7   5   0   39.30   10.30
  -7   5   0   27.00   12.30
   7  -5   0   21.50    9.60
  -5  -2   0   25.50    5.00
  -5  -2   0   34.70    7.60
  -2   7   0   22.30    5.90
  -2   7   0   21.70    5.40
  -2   7   0   21.70    7.40
  -5  -2   0   31.30    7.60
  -5  -2   0   16.90    4.70
  -5  -2   0   13.60    7.30
  -2   7   0   22.60    3.50
   1   7   0  254.07   20.80
   1   7   0  200.18   19.10
  -8   1   0  244.68   19.40
  -8   1   0  280.87   29.70
  -8   1   0  229.38   36.40
  -8   1   0  232.78   20.00
   7  -8   0  253.77   19.30
   1   7   0  225.08   22.00
  -8   1   0  246.98   20.50
   8  -1   0  237.88   22.40
   8  -1   0  222.68   24.20
  -1  -7   0  196.08   19.30
   8  -1   0  193.78   25.90
  -1  -7   0  207.08   22.10
  -7   8   0  256.57   27.30
   4  -8   0  138.89   15.50
  -8   4   0  142.69   13.20
  -8   4   0  155.88   12.50
   4  -8   0  138.39   12.80
   4   4   0  117.99   12.70
   4   4   0  141.59   15.50
   4   4   0  125.19   14.80
  -8   4   0  165.88   20.30
   4  -8   0  122.09   11.00
  -4   8   0  131.89   16.00
  -4  -4   0  145.29   19.90
  -4   8   0  147.39   11.00
  -4   8   0  124.19   10.40
  -4  -4   0  118.69   13.90
  -4   8   0  114.09   15.20
  -4  -4   0  149.59   13.70
   8  -4   0  161.28   15.30
   8  -4   0  126.49   18.60
  -4  -4   0  142.19   12.60
  -4  -4   0  136.19   15.30
  -4   8   0  136.09   14.30
   1  -8   0  193.78   22.90
  -8   7   0  240.58   21.10
  -8   7   0  225.48   17.70
  -8   7   0  214.68   19.40
  -8   7   0  240.08   21.70
  -1   8   0  227.28   20.70
  -7  -1   0  253.77   20.00
  -7  -1   0  276.27   25.20
   8  -7   0  263.77   18.50
  -1   8   0  213.48   21.90
  -7  -1   0  238.78   20.10
   8  -7   0  245.18   20.20
  -7  -1   0  199.38   20.10
  -1   8   0  212.28   18.50
   6  -9   0   10.50    5.90
   3   6   0   13.60    6.80
   3   6   0   11.20    7.90
   6  -9   0    8.70    4.00
   3   6   0    5.50    7.30
  -6   9   0   24.20    7.60
  -6   9   0   12.20   10.40
  -6   9   0   23.50   10.20
   9  -3   0   37.00   14.70
  -3  -6   0    4.80    3.80
  -3  -6   0    2.20    9.80
   9  -3   0   26.10   12.30
  -3  -6   0    4.20    5.30
  -6   9   0   18.20    6.10
   6   3   0   17.10    9.00
   3  -9   0   -5.80   10.90
   3  -9   0    7.60    1.90
  -9   6   0   32.70   10.70
   3  -9   0   17.20    6.80
   6   3   0   20.50    7.90
  -6  -3   0   11.80    4.90
  -3   9   0   12.60    7.00
   9  -6   0    7.50   12.80
  -6  -3   0   23.10    8.80
  -3   9   0    0.70    7.20
  -3   9   0    2.60    3.10
  -6  -3   0    6.10    5.20
  -3   9   0    8.70    6.20
  -9   9   0 1457.85  108.69
   9   0   0 1511.55  112.99
  -9   9   0 1432.16  110.99
  -9   9   0 1390.26  106.29
  -9   9   0 1504.45  109.29
   9   0   0 1594.74  110.19
   9   0   0 1503.35  114.89
   0  -9   0 1317.77  108.39
  -9   0   0 1592.94  110.49
   0   9   0 1512.65  111.49
  -9   0   0 1649.23  110.49
  -9   0   0 1380.76  108.29
   2   8   0    6.00    8.40
   2   8   0   27.20   12.10
   2   8   0    2.30    8.30
   8 -10   0   10.70    6.20
 -10   2   0   30.90    8.50
  -8  10   0   20.10    8.50
  -8  10   0   25.50    5.80
  -8  10   0   19.40    9.50
  10  -2   0   23.20   15.00
  -2  -8   0   12.00    6.30
  -2  -8   0   13.20    4.40
  -8  10   0   15.50   11.00
  10  -2   0   32.90   11.20
   5 -10   0 2539.85  198.88
   5   5   0 2854.81  201.48
   5   5   0 2688.83  201.88
 -10   5   0 2983.70  200.48
   5 -10   0 2954.70  197.88
  -5  10   0 2823.02  197.68
  -5  10   0 2545.05  201.38
  10  -5   0 2882.51  206.68
  -5  -5   0 2711.03  199.28
  -5  10   0 2708.33  201.08
  -5  10   0 2710.93  202.78
  -5  -5   0 2702.53  200.58
   2 -10   0   10.20    5.30
   8   2   0   33.00   10.20
   8   2   0   18.50    7.80
   2 -10   0   12.60    8.30
   8   2   0    9.00   12.80
  -8  -2   0   19.70    6.90
  -8  -2   0   18.40    7.60
  -2  10   0    3.90    7.50
  -2  10   0   10.70    5.00
  -8  -2   0   16.50   14.70
  10  -8   0   18.10   14.90
  -2  10   0   28.20   10.70
   1  10   0   99.49   17.80
   1  10   0  120.29   16.30
 -11   1   0  103.19   15.40
   1  10   0   76.69   20.20
 -11   1   0   73.29   18.20
 -11   1   0  106.19   15.50
 -10  11   0   95.29   18.50
 -10  11   0  124.29   14.00
 -10  11   0  129.19   17.90
  -1 -10   0  101.59   10.50
  -1 -10   0  118.59   14.30
  11  -1   0   92.19   25.90
  -1 -10   0   85.69    8.80
   7 -11   0   87.39   10.20
 -11   4   0   86.89   12.10
 -11   4   0  106.09   12.50
   4   7   0   63.79   14.70
 -11   4   0   68.69   11.80
   4   7   0   86.79   14.90
  11  -4   0   48.90   20.00
  -7  11   0  102.39   17.90
  -7  11   0   87.29   14.20
  -4  -7   0   90.79   10.80
  -4  -7   0   94.59   13.10
  -7  11   0   60.09   19.80
   7   4   0   72.29   15.40
   7   4   0   87.89   17.30
 -11   7   0   78.69   11.50
 -11   7   0   85.79   15.40
 -11   7   0   93.29   18.10
 -11   7   0   83.29    9.80
  -4  11   0   82.69    9.20
  11  -7   0   51.29   21.70
  -4  11   0   93.89   14.00
  -7  -4   0   99.89   13.90
  -4  11   0  110.99   18.40
  11  -7   0   96.69   13.20
  -7  -4   0   70.09   14.90
  -4  11   0   84.19   13.90
  10   1   0  120.49   21.70
   1 -11   0   99.59   12.30
 -11  10   0  112.19   13.80
 -11  10   0   99.09   17.60
 -11  10   0   84.79    9.40
  10   1   0   76.19   23.40
 -11  10   0   91.49   17.50
  10   1   0  100.19   15.40
   1 -11   0  106.19   16.90
 -10  -1   0  109.79   15.40
  -1  11   0  102.19   18.30
  -1  11   0  129.09   15.80
 -10  -1   0  111.39   16.50
   9 -12   0  380.66   32.70
   3   9   0  364.86   36.20
 -12   3   0  406.96   35.00
 -12   3   0  406.96   34.30
   3   9   0  378.96   35.80
   3   9   0  397.96   38.70
 -12   3   0  337.27   34.90
  -3  -9   0  384.86   34.20
  12  -3   0  388.16   47.70
  -9  12   0  367.16   40.10
  -9  12   0  409.06   37.70
  -3  -9   0  384.26   30.40
  -9  12   0  391.76   31.30
 -12   6   0 1625.04  114.69
   6   6   0 1455.55  118.09
   6 -12   0 1459.45  114.19
 -12   6   0 1601.64  118.59
   6   6   0 1642.84  120.39
 -12   6   0 1532.75  115.89
  -6  -6   0 1576.94  117.09
  -6  12   0 1530.65  112.19
  -6  -6   0 1430.06  114.69
  12  -6   0 1438.26  124.29
  -6  12   0 1764.82  117.99
  -6  12   0 1674.03  120.49
   9   3   0  340.27   44.10
 -12   9   0  369.26   31.00
 -12   9   0  377.96   37.20
   3 -12   0  381.66   35.60
   9   3   0  436.46   35.80
   9   3   0  426.36   41.00
 -12   9   0  405.76   34.70
  -3  12   0  416.26   39.70
  -3  12   0  465.25   36.50
  12  -9   0  338.07   47.40
  -9  -3   0  420.06   37.10
  -9  -3   0  392.26   35.20
  12   0   0  -13.70   27.30
  12   0   0    5.70   13.80
   0 -12   0    9.70    9.30
   0 -12   0   50.29   16.50
 -12  12   0    1.30    9.20
 -12  12   0  -26.50   18.60
  12   0   0  -17.90   20.50
   0  12   0    8.10   13.30
   0  12   0    5.40   11.50
 -12   0   0    8.10   14.40
   2  11   0  725.53   64.29
   2  11   0  772.92   62.39
   2  11   0  875.11   69.39
 -11  13   0  656.83   64.29
 -11  13   0  729.33   67.49
 -11  13   0  719.03   58.49
  -2 -11   0  839.52   61.69
   5   8   0   21.80   13.40
 -13   5   0  -12.10    8.00
   5   8   0   -5.40   13.80
 -13   5   0    3.80   10.40
  -5  -8   0   14.80   12.00
  -8  13   0   19.00   14.20
  -5  -8   0   -9.60    6.90
  13  -5   0  -11.80   25.10
  -8  13   0   27.90   17.40
   8   5   0   -5.50   10.80
 -13   8   0    1.80    6.00
 -13   8   0    8.00   13.10
   8   5   0   19.80   15.30
   5 -13   0   -8.70    9.80
 -13   8   0   -4.50    8.90
   8   5   0  -37.50   18.10
  -5  13   0   -1.00   11.50
  -8  -5   0   17.10    9.60
  -5  13   0   -8.10   14.60
  13  -8   0   -7.70   23.40
  -8  -5   0  -22.70   11.70
  11   2   0  818.22   63.09
   2 -13   0  788.12   63.49
  11   2   0  682.73   75.59
  11   2   0  816.52   76.19
 -11  -2   0  779.22   63.69
  -2  13   0  697.03   70.19
  -2  13   0  790.02   66.59
 -11  -2   0  778.62   64.09
  -2  13   0  781.12   62.09
 -14   1   0  169.38   25.70
 -14   1   0  165.08   24.90
   1  13   0  155.48   27.30
   1  13   0  188.18   35.80
 -13  14   0  159.18   27.60
 -13  14   0  167.38   29.90
  14  -1   0  167.18   45.10
 -13  14   0  169.38   21.00
  -1 -13   0  159.68   29.80
 -14   4   0   26.90   14.50
   4  10   0   32.80   17.40
   4  10   0   46.20   17.50
 -14   4   0   28.70   12.70
  -4 -10   0   19.70   13.90
 -10  14   0   63.19   22.10
 -10  14   0   43.40    9.30
 -14   7   0  274.87   28.30
 -14   7   0  254.37   24.20
 -14   7   0  251.57   32.10
   7   7   0  239.98   32.30
   7   7   0  253.57   35.80
   7   7   0  229.08   30.30
   7 -14   0  222.38   26.70
  -7  -7   0  216.78   25.20
  -7  14   0  264.27   33.90
  14  -7   0  187.48   62.59
  -7  14   0  241.88   29.70
   4 -14   0   22.30   13.70
  10   4   0   42.80   20.50
 -14  10   0   22.90   18.20
  10   4   0   28.10   26.40
 -14  10   0   46.90    8.30
  10   4   0   53.09   15.70
 -10  -4   0   46.50   16.80
 -10  -4   0   20.50   14.70
  -4  14   0   47.70   18.90
  -4  14   0   25.80   14.00
  13   1   0  142.39   42.50
   1 -14   0  108.29   24.40
 -14  13   0  160.78   23.10
  13   1   0  154.88   29.80
 -14  13   0  145.59   26.50
 -13  -1   0  202.08   26.90
 -13  -1   0  191.38   25.70
  -1  14   0  176.48   36.40
  -1  14   0  164.28   27.00
   3  12   0  498.35   54.69
   3  12   0  552.34   60.79
 -15   3   0  653.53   54.69
 -15   3   0  702.13   54.79
  15  -3   0  766.12   86.89
  -3 -12   0  590.74   54.39
 -12  15   0  688.53   62.79
 -12  15   0  584.24   58.39
 -15   6   0  193.88   23.70
   6   9   0  203.88   34.30
 -15   6   0  200.48   30.90
   6   9   0  201.88   29.20
   6   9   0  192.78   29.40
 -15   6   0  246.78   29.40
  -6  -9   0  205.98   27.70
  -9  15   0  244.88   33.90
  -9  15   0  238.58   30.90
  15  -6   0  184.08   44.30
  -6  -9   0  227.88   24.40
 -15   9   0  169.28   24.90
   9   6   0  224.48   33.60
 -15   9   0  211.28   31.60
   9   6   0  217.68   37.40
 -15   9   0  201.98   22.70
   9   6   0  267.27   32.70
  -9  -6   0  238.08   26.80
  -6  15   0  265.47   33.10
  -9  -6   0  222.08   30.30
  -6  15   0  234.68   33.40
  15  -9   0  117.59   41.90
  12   3   0  523.85   58.89
  12   3   0  501.85   65.19
 -15  12   0  590.94   55.69
 -15  12   0  650.13   49.90
 -12  -3   0  533.55   51.59
  -3  15   0  556.54   49.90
  -3  15   0  523.45   54.39
  -3  15   0  421.06   62.49
 -12  -3   0  588.54   52.69
   5  11   0    5.20   19.40
 -16   5   0   37.10   19.10
 -16   5   0    7.90   16.00
   5  11   0   23.10   20.20
  16  -5   0  -13.90   39.80
  -5 -11   0  -19.20   19.00
 -11  16   0   21.20   23.60
 -11  16   0   -3.50   21.50
 -16   8   0 1464.25  106.79
 -16   8   0 1333.87   98.49
   8   8   0 1248.58  103.29
   8   8   0 1287.47  105.59
   8   8   0 1125.19  116.09
 -16   8   0 1411.66  101.89
  -8  16   0 1117.99  105.69
  -8  -8   0 1258.37   99.29
  -8  16   0 1174.98  102.09
  -8  -8   0 1391.16  103.09
  16  -8   0 1355.36  121.79
  11   5   0   85.59   37.70
 -16  11   0   24.30   16.10
 -16  11   0   22.80   23.40
  11   5   0   -2.10   23.80
 -11  -5   0   26.50   19.90
 -11  -5   0  -13.90   18.00
  -5  16   0   34.40   18.40
   1  -1  -1  158.98   11.20
   0   1  -1  147.39   11.00
   0   1  -1  132.99   11.70
  -1   0  -1  143.39   11.40
   0   1  -1  130.39   11.50
   0   1  -1  148.29   11.20
  -1   0  -1  163.18   11.40
   1  -1  -1  156.48   11.50
   1  -1  -1  147.19   12.80
   1   0   1  157.08   12.10
   1   0   1  148.79   11.40
  -1   1   1  147.09   11.10
   0  -1   1  130.09   11.50
   0  -1   1  128.59   11.60
   0  -1   1  157.18   11.00
   1   0   1  141.49   10.80
   1   0   1  154.88   11.30
  -1   1   1  156.88   11.20
   1   0   1  145.69   11.30
   3  -2  -1  502.75   36.70
  -2  -1  -1  473.45   37.00
   3  -2  -1  503.15   38.70
  -2  -1  -1  558.64   37.30
   3  -2  -1  533.05   37.20
  -2  -1  -1  476.25   37.60
  -1   3  -1  532.35   36.90
  -1   3  -1  474.15   36.40
  -1   3  -1  494.15   37.30
   3  -2  -1  431.06   38.70
  -1   3  -1  515.35   37.30
   3  -2  -1  493.65   36.20
  -3   2   1  516.25   36.30
   1  -3   1  500.15   37.30
  -3   2   1  484.25   38.60
   1  -3   1  470.25   36.40
   2   1   1  499.65   37.90
  -3   2   1  485.15   38.60
   2   1   1  525.75   37.30
  -3   2   1  495.15   36.70
   2   1   1  487.05   37.00
   1  -3   1  526.15   37.50
  -3   2   1  481.75   37.10
   0  -2  -1   59.39    5.40
  -2   2  -1   53.99    6.90
   2   0  -1   66.09    5.90
   0  -2  -1   52.99    5.60
   2   0  -1   64.19    6.80
   0  -2  -1   72.59    6.60
   2   0  -1   70.59    5.70
  -2   2  -1   62.79    6.90
   2   0  -1   61.49    6.00
   0  -2  -1   60.49    6.90
   2   0  -1   60.89    6.80
   2  -2   1   52.49    7.10
   2  -2   1   62.89    6.50
  -2   0   1   67.99    6.00
  -2   0   1   65.89    5.70
   0   2   1   75.69    6.40
  -2   0   1   65.49    7.00
  -2   0   1   70.49    7.30
  -2   0   1   65.89    5.70
   0   2   1   73.39    6.40
   2  -2   1   50.89    6.90
  -2   5  -1   92.19    8.40
  -2   5  -1   75.29    7.20
  -2   5  -1   64.99    9.60
   5  -3  -1   74.29   12.80
  -2   5  -1   80.89    6.00
  -3  -2  -1   70.69    9.70
  -3  -2  -1   75.59    8.40
  -3  -2  -1   71.89    9.40
  -2   5  -1   90.09   10.10
   5  -3  -1   92.09    7.20
  -3  -2  -1   73.09    9.50
   5  -3  -1   82.99   12.30
   2  -5   1   73.39    8.40
   3   2   1   66.99   10.10
   3   2   1   71.69    9.50
   2  -5   1   79.79   10.00
   2  -5   1   84.19    9.10
  -5   3   1   96.09   12.30
  -5   3   1   79.99   12.60
  -5   3   1   92.09    8.10
   2  -5   1   74.39    8.20
   3   2   1   60.89    8.60
  -5   3   1   81.09    9.00
  -5   3   1   84.79    7.10
   3   2   1   80.69    8.30
  -3   1  -1  506.15   36.50
  -3   1  -1  500.25   37.40
  -3   1  -1  461.85   37.60
   1   2  -1  471.45   36.60
   1   2  -1  515.15   36.10
   1   2  -1  491.85   35.60
   3  -1   1  471.95   37.90
  -1  -2   1  475.35   35.60
  -1  -2   1  477.75   36.60
  -2   3   1  543.25   36.00
   3  -1   1  546.15   36.70
   3  -1   1  490.85   37.80
  -1  -2   1  444.36   36.80
  -1  -2   1  480.85   36.10
  -1  -2   1  484.75   35.70
   4  -1  -1   10.70    2.90
   4  -1  -1    6.80    2.40
   4  -1  -1    9.30    4.40
  -3   4  -1   17.00    3.60
  -1  -3  -1   10.80    3.80
   4  -1  -1    6.30    4.10
  -3   4  -1   10.60    3.80
  -1  -3  -1   15.40    4.70
  -3   4  -1    5.80    6.10
  -1  -3  -1    6.80    2.70
   4  -1  -1   12.50    5.00
  -3   4  -1   15.40    4.40
  -3   4  -1   11.90    5.00
  -3   4  -1   10.10    1.90
   3  -4   1   12.20    4.20
   1   3   1    3.00    3.10
   1   3   1    7.30    2.70
   1   3   1    8.00    3.50
   1   3   1    4.90    2.70
   3  -4   1    5.50    5.80
  -4   1   1    6.70    4.60
  -4   1   1    3.40    3.80
  -4   1   1    5.60    2.10
   3  -4   1    9.40    3.50
  -4   1   1    7.20    2.60
  -4   1   1   -1.60    3.70
  -4  -3  -1   68.49    9.00
   7  -4  -1   31.00   10.30
   7  -4  -1   64.49    6.90
  -4  -3  -1   66.19   10.70
  -4  -3  -1   57.19    9.20
  -3   7  -1   71.49    8.90
   7  -4  -1   48.50   13.20
  -4  -3  -1   54.49    9.10
  -3   7  -1   56.09    6.30
  -3   7  -1   55.29    4.80
  -3   7  -1   63.99   14.80
  -3   7  -1   52.39    9.80
  -3   7  -1   58.99    9.50
   7  -4  -1   68.39    8.20
   4   3   1   59.59   10.40
  -7   4   1   62.49   11.80
   3  -7   1   66.79    9.20
  -7   4   1   57.49    6.50
  -7   4   1   55.09    7.40
   4   3   1   56.99    8.10
  -7   4   1   56.29    9.00
   3  -7   1   73.09   12.70
   3  -7   1   67.59    8.80
  -7   4   1   64.69   13.20
  -7   4   1   68.09   14.60
   4   3   1   55.19    8.60
   4   3   1   46.00    8.20
   4  -4  -1  207.28   15.70
  -4   0  -1  188.38   18.80
   0   4  -1  243.58   19.00
  -4   0  -1  222.38   17.80
  -4   0  -1  212.98   17.70
   4  -4  -1  203.48   17.90
  -4   0  -1  209.58   17.40
   4  -4  -1  215.38   16.70
   0  -4   1  247.68   16.90
   0  -4   1  208.88   16.20
   4   0   1  194.58   19.50
   4   0   1  220.08   17.60
  -4   4   1  215.88   21.70
  -4   4   1  218.58   16.90
   4   0   1  210.08   16.00
   4   0   1  196.08   18.00
   4   0   1  208.68   19.80
  -4   4   1  211.48   18.00
   1  -4  -1    4.50    4.30
  -4   3  -1    7.80    5.30
   1  -4  -1    7.90    5.00
   3   1  -1    8.50    4.50
   3   1  -1   14.90    3.60
  -4   3  -1    9.90    2.70
  -4   3  -1    8.30    2.60
   3   1  -1   11.70    2.70
   1  -4  -1    9.60    2.30
  -4   3  -1    6.10    4.90
   3   1  -1   16.80    4.20
  -4   3  -1    7.00    3.60
   3   1  -1   16.70    3.00
  -1   4   1   13.60    3.80
  -3  -1   1   16.40    3.70
  -1   4   1    6.20    3.90
  -1   4   1    8.00    1.90
   4  -3   1    6.00    4.50
  -3  -1   1   13.10    2.60
   4  -3   1    9.90    2.60
  -3  -1   1    5.90    4.00
   4  -3   1   13.50    5.50
  -3  -1   1   14.80    3.10
  -4   6  -1    0.40    4.00
  -4   6  -1    9.80    8.90
  -2  -4  -1    6.00    3.50
   6  -2  -1   -1.30    2.80
  -2  -4  -1    0.70    5.10
  -4   6  -1   -0.20    6.40
   6  -2  -1   -1.00    7.10
  -2  -4  -1    0.50    3.20
  -4   6  -1   11.40    5.20
  -2  -4  -1   -0.10    6.50
   6  -2  -1    1.80    3.70
   6  -2  -1   -2.80    6.80
   2   4   1    2.40    3.10
   2   4   1   -2.60    4.00
  -6   2   1    2.60    2.80
   4  -6   1   -0.50    4.10
  -6   2   1   -2.00    4.60
   4  -6   1   -2.80    4.20
  -6   2   1   -6.20    6.90
  -6   2   1    1.10    3.10
  -6   2   1   -2.40    6.20
   2   4   1   -3.30    4.00
  -5  -4  -1  146.69   16.40
   9  -5  -1  131.39   13.10
  -4   9  -1  109.49   14.20
   9  -5  -1  108.19   19.50
  -4   9  -1  119.79   15.80
  -4   9  -1  130.79   17.00
  -4   9  -1  110.19   10.80
  -5  -4  -1  133.39   14.70
   9  -5  -1  115.59   20.10
  -5  -4  -1  132.59   13.30
  -9   5   1  137.49   16.60
   4  -9   1   95.49   20.20
   4  -9   1  132.39   16.20
   5   4   1  125.89   15.00
   5   4   1  163.58   16.20
  -9   5   1  115.59   11.70
  -9   5   1  119.19   13.40
  -9   5   1  148.19   19.10
  -1   6  -1  657.13   49.80
  -1   6  -1  600.04   47.30
  -5  -1  -1  648.34   50.19
  -1   6  -1  662.73   48.10
   6  -5  -1  645.74   48.10
  -5  -1  -1  730.73   48.90
   6  -5  -1  727.93   47.20
  -6   5   1  620.44   46.90
   1  -6   1  623.44   48.40
   1  -6   1  597.94   49.30
   1  -6   1  686.63   50.79
  -6   5   1  638.34   48.20
   5   1   1  726.53   51.79
  -6   5   1  568.44   53.39
   1  -6   1  586.64   47.50
  -6   5   1  602.44   49.40
  -5   2  -1  101.49   10.10
   3  -5  -1   75.19    7.20
   2   3  -1   62.59    8.70
   2   3  -1   72.09    6.60
  -5   2  -1   79.49    7.90
   3  -5  -1   84.69   10.20
  -5   2  -1   94.69   12.30
  -5   2  -1   87.59    8.30
   2   3  -1   76.69    9.60
  -5   2  -1   78.49   10.50
   2   3  -1   83.89    7.50
  -3   5   1   78.89   10.50
  -2  -3   1   73.79    9.20
   5  -2   1   70.69   10.90
  -2  -3   1   62.29    7.70
  -2  -3   1   75.29    9.30
  -2  -3   1   82.59    7.90
  -3   5   1   64.79    6.90
   5  -2   1   98.19   12.60
  -2  -3   1   76.59    6.70
  -3   5   1   76.99    9.10
   5   0  -1 4928.61  387.26
   5   0  -1 5153.68  386.86
   5   0  -1 5575.64  385.36
   5   0  -1 5148.49  386.26
   0  -5  -1 5272.47  386.16
  -5   5  -1 5320.47  384.76
   5   0  -1 5728.43  385.36
  -5   5  -1 5340.27  385.96
  -5   5  -1 5384.16  384.96
   0  -5  -1 5205.58  386.86
  -5   5  -1 5642.84  389.16
  -5   5  -1 5601.84  387.96
   0  -5  -1 4974.70  384.46
   0  -5  -1 5173.08  385.06
  -5   5  -1 5437.16  386.06
   0   5   1 5550.94  384.76
   0   5   1 5379.86  386.86
  -5   0   1 5118.59  385.36
  -5   0   1 5623.24  386.96
   5  -5   1 5797.02  386.56
  -5   0   1 5686.23  385.96
  -5   8  -1   77.39   11.20
  -3  -5  -1   56.39   14.00
  -3  -5  -1   86.39    9.70
   8  -3  -1   82.79    9.70
  -5   8  -1   72.29   13.80
   8  -3  -1  105.59   18.20
  -5   8  -1   91.49   13.20
  -5   8  -1   47.50   16.60
  -5   8  -1   65.59    7.40
  -3  -5  -1   77.69   12.50
  -3  -5  -1   87.69    9.70
  -5   8  -1   66.79    7.20
  -3  -5  -1   81.59   10.00
   8  -3  -1   78.79   13.80
  -5   8  -1   66.19   10.30
   5  -8   1   64.39   10.70
   5  -8   1   80.79   10.60
  -8   3   1   65.39   14.50
   3   5   1   61.29    9.00
  -8   3   1   86.19    9.60
   3   5   1   82.29   11.90
  -8   3   1   82.19    8.60
   3   5   1   76.19   10.40
   3   5   1   73.59   11.50
  -5  11  -1   38.10   13.20
  11  -6  -1   48.50    9.90
  -5  11  -1    8.50   12.20
  -6  -5  -1   35.20    9.40
  -6  -5  -1   39.90   11.90
  -5  11  -1   40.30    9.50
  -6  -5  -1   21.30    7.70
  -5  11  -1   28.80    4.90
  11  -6  -1   24.30   18.10
   6   5   1   28.20   13.80
   5 -11   1   37.20    9.70
   6   5   1   27.20   10.40
 -11   6   1   46.10    9.60
 -11   6   1   50.79    7.20
 -11   6   1   55.39   17.10
 -11   6   1   46.30   11.70
  -2   8  -1 1096.49   81.49
   8  -6  -1 1180.08   80.89
  -6  -2  -1  995.50   80.99
   8  -6  -1 1002.60   84.69
  -6  -2  -1 1035.60   79.89
  -6  -2  -1  991.80   80.39
  -2   8  -1 1184.48   79.79
  -2   8  -1 1087.69   78.39
   6   2   1 1013.50   80.79
   2  -8   1 1095.69   80.99
  -8   6   1 1141.89   78.19
  -8   6   1 1114.69   81.19
  -8   6   1 1104.69   79.69
   6   2   1 1014.50   82.49
   6   2   1 1042.50   79.09
  -8   6   1 1068.79   84.29
   2  -8   1 1099.19   80.29
  -6   1  -1  649.93   48.20
  -6   1  -1  558.14   50.19
   1   5  -1  664.93   47.70
  -6   1  -1  614.64   46.20
  -6   1  -1  678.03   49.10
   1   5  -1  590.14   47.20
   5  -6  -1  668.13   47.30
   1   5  -1  685.03   49.30
  -6   1  -1  664.03   48.50
  -6   1  -1  689.43   50.99
   6  -1   1  570.34   49.70
  -1  -5   1  608.24   49.70
   6  -1   1  668.53   51.79
  -5   6   1  654.73   53.29
  -1  -5   1  641.54   47.70
   6  -1   1  598.34   51.49
   6  -1   1  663.63   48.40
  -6   4  -1   -0.20    5.70
   4   2  -1    6.50    3.40
  -6   4  -1    1.80    5.60
   2  -6  -1    2.10    5.90
   4   2  -1    7.00    5.90
   2  -6  -1    0.70    2.40
   4   2  -1    2.30    5.40
  -6   4  -1   -9.00    7.00
  -6   4  -1   -5.30    7.30
  -6   4  -1    2.10    3.00
   2  -6  -1   -1.00    1.60
   4   2  -1    2.00    4.30
   4   2  -1    3.40    2.70
  -2   6   1   -0.40    4.40
  -4  -2   1    3.60    5.00
  -2   6   1   -1.00    1.70
  -4  -2   1    3.10    2.60
   6  -4   1    0.20    7.60
  -2   6   1   -1.20    5.10
  -4  -2   1    3.90    4.20
   6  -4   1   -3.30    3.40
  -4  -2   1    0.00    3.30
  -4  -2   1   13.80    6.10
  -6   7  -1   91.79   18.40
  -6   7  -1  135.99   17.20
  -1  -6  -1  112.39   10.80
  -6   7  -1  104.39   10.00
  -6   7  -1   88.59   12.30
   7  -1  -1  108.29   15.20
  -6   7  -1   95.79    9.30
  -1  -6  -1  117.69   14.70
   7  -1  -1  123.59   16.40
  -6   7  -1  101.59   13.40
   7  -1  -1  101.59   11.40
   7  -1  -1  118.59   14.80
  -1  -6  -1  142.89   18.20
  -7   1   1  137.19   16.10
   1   6   1   98.39   10.70
  -7   1   1  113.39   10.60
  -7   1   1  107.09   11.00
   1   6   1  107.49   12.30
   6  -7   1  104.19   13.20
   1   6   1  101.99   12.90
   1   6   1   99.09   10.70
  -7   1   1  125.89   15.10
  10  -4  -1   88.59   17.40
  -6  10  -1   83.19   17.90
  -4  -6  -1   92.19   11.60
  -6  10  -1   94.89    9.20
  -4  -6  -1   79.39   12.00
  10  -4  -1   96.19   19.90
  -6  10  -1   88.49   13.50
  -6  10  -1  102.29   16.50
  -4  -6  -1   98.99   11.70
  -6  10  -1   74.89    8.00
 -10   4   1  112.29   13.00
   4   6   1   97.69   15.30
   4   6   1   88.49   14.90
   4   6   1   88.99   13.90
   6 -10   1   80.39   12.10
 -10   4   1  122.69   15.80
 -10   4   1   99.29   10.90
  -7  -6  -1   -4.30   11.10
  -7  -6  -1    9.20    9.10
  -6  13  -1    8.20   11.40
  -6  13  -1    5.30   16.50
  13  -7  -1   20.70   23.50
   7   6   1  -16.90   14.30
   6 -13   1    8.60   10.50
 -13   7   1   -3.00    6.70
   7   6   1  -28.20   18.70
   7   6   1    8.70   10.90
 -13   7   1  -10.10   10.40
 -13   7   1   14.70   13.70
  -7  -3  -1  104.09   14.30
  -7  -3  -1  137.69   16.10
  10  -7  -1  117.89   22.80
   7   3   1  136.29   18.40
 -10   7   1  140.39   18.00
   7   3   1  177.38   20.00
 -10   7   1  120.29   17.70
 -10   7   1  117.39   12.20
 -10   7   1  145.69   14.50
   7   3   1  136.19   21.70
  -7   0  -1   36.30   11.70
   0   7  -1   37.20    9.60
   0   7  -1   33.20    8.80
  -7   0  -1   25.90    6.70
   7  -7  -1   30.80    3.30
  -7   0  -1   25.90    6.20
  -7   0  -1   25.70    9.60
   7  -7  -1   28.50    5.90
   0   7  -1   30.90    5.50
   7   0   1   30.00    5.90
   7   0   1   27.50   10.50
  -7   7   1   28.10    5.80
  -7   7   1   32.60   15.50
  -7   7   1   26.10    5.80
  -7   7   1   25.50    8.00
   7   0   1   21.80    7.70
   0  -7   1   33.70    7.50
   0  -7   1   24.30    5.40
  -7   3  -1   59.49   13.30
   4  -7  -1   52.09    5.80
  -7   3  -1   55.59    7.90
   4  -7  -1   65.09   11.10
  -7   3  -1   45.00    7.00
   3   4  -1   61.99    9.80
  -7   3  -1   52.49   12.40
   4  -7  -1   50.89    6.60
   3   4  -1   51.39    7.30
  -7   3  -1   77.49   12.10
   3   4  -1   54.79    9.80
  -3  -4   1   58.39    8.30
  -4   7   1   79.09   11.50
  -3  -4   1   54.59    6.20
   7  -3   1   62.69    8.70
  -3  -4   1   56.59    7.50
  -3  -4   1   59.49    8.10
  -3  -4   1   70.79   11.20
  -4   7   1   57.49    8.80
  -4   7   1   58.79    6.60
   7  -3   1   60.29   12.20
   6   1  -1   90.39   10.70
   1  -7  -1  112.49   15.10
  -7   6  -1  103.99   10.00
  -7   6  -1  108.39   16.90
  -7   6  -1  116.59   10.70
   6   1  -1  104.49   15.30
   6   1  -1  111.39   11.20
  -7   6  -1  104.29   12.10
  -7   6  -1  104.29   19.30
   1  -7  -1  123.59   17.40
   6   1  -1   95.79   13.20
   6   1  -1  123.89   15.30
   1  -7  -1  107.39    9.90
   1  -7  -1   97.89    9.40
  -7   6  -1  100.19   13.10
  -6  -1   1  109.79   10.90
  -6  -1   1   98.69   10.40
  -6  -1   1  119.19   15.30
  -6  -1   1  108.99   12.20
   7  -6   1  103.99   17.30
  -1   7   1  107.29   14.00
  -1   7   1  128.29   12.90
  -1   7   1  103.79   10.00
  -2  -7  -1  379.76   29.10
   9  -2  -1  365.06   34.50
  -2  -7  -1  346.77   28.10
  -7   9  -1  347.37   32.10
  -7   9  -1  339.77   30.40
  -7   9  -1  313.17   29.70
  -7   9  -1  321.97   35.70
   7  -9   1  346.27   31.00
   2   7   1  407.46   31.50
  -7  12  -1   -0.70    4.00
  12  -5  -1    1.40   17.80
  -5  -7  -1   -0.20    7.20
  12  -5  -1    9.80   14.30
  -7  12  -1   12.90   14.90
  -7  12  -1    4.90   11.10
  -5  -7  -1   -3.40    8.50
  -7  12  -1    4.10   18.90
   5   7   1   21.40   10.50
   7 -12   1    1.60    8.90
   5   7   1    8.80   12.30
 -12   5   1   -4.50    6.60
 -12   5   1    5.60    8.10
 -12   5   1    2.40   11.90
  -8  -7  -1   14.80   14.50
  -7  15  -1   32.90   22.00
  15  -8  -1   13.50   34.90
  -8  -7  -1    6.10   16.90
  -7  15  -1   32.70   16.70
   8   7   1    5.20   15.60
 -15   8   1   63.99   12.20
   8   7   1   29.70   18.50
  -8  -4  -1  244.78   26.10
  -4  12  -1  289.97   32.00
  -8  -4  -1  272.47   27.90
  12  -8  -1  217.38   35.40
  -4  12  -1  281.37   26.50
 -12   8   1  273.07   26.10
   8   4   1  285.77   35.50
 -12   8   1  305.67   30.00
   4 -12   1  269.77   27.80
 -12   8   1  283.27   22.90
   9  -8  -1   47.50    6.00
  -1   9  -1   55.89   11.60
  -1   9  -1   33.90   12.90
  -1   9  -1   60.49    9.00
  -1   9  -1   38.70    6.90
  -8  -1  -1   40.50    9.30
  -8  -1  -1   49.70    9.00
   8   1   1   50.09   15.40
   1  -9   1   36.50    6.80
  -9   8   1   39.70    4.90
  -9   8   1   49.80   11.00
  -9   8   1   50.79    8.60
   1  -9   1   49.50   11.60
   8   1   1   30.30   10.70
   1  -9   1   40.50   12.20
  -9   8   1   48.70    9.20
   8   1   1   36.10    7.80
  -8   2  -1 1158.98   84.49
  -8   2  -1 1243.38   84.79
   2   6  -1 1131.79   83.59
   2   6  -1 1256.77   86.09
   2   6  -1 1150.28   84.39
  -8   2  -1 1238.28   82.19
  -6   8   1 1017.40   85.29
  -2  -6   1 1098.69   83.79
  -6   8   1 1070.99   82.19
   8  -2   1 1271.17   85.09
  -2  -6   1 1074.69   83.79
   8  -2   1 1127.09   89.09
  -2  -6   1  983.90   82.09
   3  -8  -1   60.29   13.60
  -8   5  -1   76.19    9.00
   3  -8  -1   64.59    7.60
   3  -8  -1   66.59    6.70
   5   3  -1   88.89    9.40
  -8   5  -1   93.59   13.90
  -8   5  -1  102.09   13.30
   5   3  -1   83.89   11.70
   5   3  -1   68.39   12.20
   3  -8  -1   78.19    8.70
  -5  -3   1   64.89   10.80
  -3   8   1   80.19   11.70
  -5  -3   1   76.19   11.90
  -3   8   1   90.39   13.30
  -5  -3   1   77.09    9.00
   8  -5   1   94.39   17.10
  -3   8   1   69.89    8.30
  -5  -3   1   58.19    8.70
  -3   8   1   63.19    7.00
  -5  -3   1   73.99   11.00
  -8   8  -1   62.69    8.40
  -8   8  -1   60.99   11.40
   8   0  -1   91.39   15.30
   8   0  -1   77.69   12.30
   0  -8  -1   84.59    9.30
   8   0  -1   72.49   14.10
  -8   8  -1   83.99   13.20
   0  -8  -1   72.69    8.10
  -8   8  -1   58.29    7.60
  -8   0   1   66.99   10.50
   0   8   1   73.69   13.20
   8  -8   1   37.00   15.50
   0   8   1   70.69    8.80
  -8   0   1   64.89    9.50
   0   8   1   68.19   10.70
  -8   0   1   77.89    9.90
  11  -3  -1 1147.09  106.39
  -8  11  -1 1424.26   98.09
  -8  11  -1 1462.95  100.99
  -3  -8  -1 1259.47   98.49
  -3  -8  -1 1380.26  100.39
  -8  11  -1 1368.26  101.69
  -8  11  -1 1490.85  104.49
 -11   3   1 1332.27  100.39
   3   8   1 1166.78  102.29
   3   8   1 1265.07  101.19
 -11   3   1 1375.96   99.89
 -11   3   1 1419.26  100.39
   3   8   1 1320.77  102.19
  -8  14  -1   71.09   17.80
  -6  -8  -1   46.70   12.20
  -6  -8  -1   38.90   21.80
  -8  14  -1   89.49   23.40
  14  -6  -1   43.40   32.10
   6   8   1   73.59   16.30
 -14   6   1   44.50   17.90
 -14   6   1   59.59   12.40
   6   8   1   69.79   18.00
 -14   6   1   58.19   15.60
   8 -14   1   57.49   15.20
  -9  -5  -1    0.90   13.40
  -5  14  -1   22.70   14.10
  -5  14  -1   28.00   18.90
  -9  -5  -1   13.50   14.40
   9   5   1   18.30   19.90
   9   5   1   34.20   13.20
   5 -14   1   42.40   14.20
 -14   9   1   34.50    8.20
 -14   9   1    5.40   16.40
 -14   9   1   15.20   11.00
   9   5   1   42.10   25.20
  -2  11  -1    7.20    6.80
  -2  11  -1    5.00   10.90
  -9  -2  -1    7.80    8.90
  -9  -2  -1    2.40    8.40
  -2  11  -1    5.60   15.00
  -2  11  -1    9.40    8.00
   9   2   1   -2.30   10.60
   9   2   1   -4.50    8.20
   2 -11   1   13.10   10.60
   9   2   1   19.40   17.40
 -11   9   1   17.00   11.50
   1   8  -1   35.80   12.30
  -9   1  -1   40.90    9.00
   8  -9  -1   31.10    7.50
   1   8  -1   56.29    9.20
   1   8  -1   52.89   11.50
  -9   1  -1   42.70    9.40
  -8   9   1   40.80   11.40
  -8   9   1   34.40    7.40
  -1  -8   1   45.00    7.70
  -8   9   1   45.10    7.50
  -1  -8   1   31.80   10.80
   9  -1   1   36.40   11.40
   9  -1   1   35.60    8.70
   9  -1   1   40.90   15.40
  -9   4  -1  138.39   13.30
  -9   4  -1  107.49   13.60
  -9   4  -1  116.69   13.20
   4   5  -1  128.89   16.90
   4   5  -1  132.29   16.70
   5  -9  -1  121.09   11.70
   9  -4   1   88.99   19.80
  -5   9   1  162.28   17.00
  -5   9   1  158.98   17.80
  -4  -5   1  141.89   13.60
   9  -4   1  139.99   15.80
  -4  -5   1  105.99   13.40
  -4  -5   1  119.19   11.90
  -4  -5   1  124.79   15.10
   2  -9  -1  324.77   25.50
  -9   7  -1  354.16   32.80
   2  -9  -1  352.56   26.10
   7   2  -1  291.77   31.60
   7   2  -1  299.77   31.40
   7   2  -1  338.57   29.30
   2  -9  -1  366.06   28.40
   9  -7   1  395.26   38.40
  -7  -2   1  333.87   27.30
  -2   9   1  319.37   26.30
  -2   9   1  349.17   30.60
  -7  -2   1  346.47   28.50
  -7  -2   1  314.07   32.40
  -9  10  -1  368.76   33.10
  -1  -9  -1  331.67   27.30
  10  -1  -1  323.77   39.00
  -1  -9  -1  358.16   28.10
  -9  10  -1  432.16   36.10
  -9  10  -1  388.86   28.70
  -9  10  -1  366.76   26.40
  -1  -9  -1  374.36   29.60
  10  -1  -1  300.77   33.00
  -9  10  -1  383.16   32.00
  10  -1  -1  286.27   35.70
 -10   1   1  317.77   29.70
   1   9   1  400.46   31.70
   1   9   1  347.67   32.10
 -10   1   1  315.37   30.60
 -10   1   1  334.47   30.10
  13  -4  -1  237.88   37.10
  -9  13  -1  212.88   27.40
  -4  -9  -1  206.98   25.90
  13  -4  -1  213.68   29.10
  -4  -9  -1  203.28   22.00
  -9  13  -1  206.58   30.00
  -9  13  -1  207.38   20.30
 -13   4   1  274.37   24.90
   4   9   1  265.87   29.90
   4   9   1  250.57   30.20
   4   9   1  233.08   28.00
  -9  16  -1   -3.60   20.70
  -9  16  -1   -6.50   23.10
  -7  -9  -1  -23.80   17.30
  16  -7  -1   28.70   40.10
 -16   7   1   -3.20   13.00
 -16   7   1  -27.50   14.70
   7   9   1  -25.10   19.40
   7   9   1  -14.50   19.80
 -16   7   1   -8.40   20.80
   7   9   1  -45.40   28.00
 -10  -6  -1   12.60   20.40
  -6  16  -1  -13.00   25.90
 -10  -6  -1   16.70   18.30
  -6  16  -1   12.40   27.40
  -6  16  -1    6.10   20.20
  10   6   1   14.50   22.60
 -16  10   1   15.30   21.00
  10   6   1  -28.10   31.50
 -16  10   1  -15.70   15.50
  -3  13  -1   68.39   30.20
  -3  13  -1   31.70   26.60
 -10  -3  -1   62.79   14.00
 -10  -3  -1   50.69   15.70
  -3  13  -1   85.29   14.70
 -13  10   1   41.70   13.10
  10   3   1   62.39   13.30
  10   3   1   63.59   24.80
   3 -13   1   67.89   16.80
 -13  10   1   29.20   18.50
  10   3   1   60.29   20.40
   0  10  -1  569.24   48.60
   0  10  -1  599.44   46.20
   0  10  -1  554.24   52.79
 -10   0  -1  594.04   47.50
 -10   0  -1  583.84   47.60
  10   0   1  529.55   45.40
  10   0   1  553.64   50.39
  10   0   1  599.64   55.49
 -10  10   1  575.54   45.60
   0 -10   1  605.64   45.50
 -10  10   1  597.54   45.30
   0 -10   1  575.14   49.30
 -10  10   1  597.34   49.70
 -10   3  -1  158.38   16.10
 -10   3  -1  163.18   15.60
   7 -10  -1  119.29   13.70
 -10   3  -1  140.49   12.60
  -7  10   1  150.28   20.80
  -3  -7   1  126.59   12.40
  -7  10   1  123.09   17.30
  10  -3   1  103.49   23.30
  -7  10   1  127.09   13.40
   6   4  -1  105.69   16.10
   4 -10  -1   79.49    9.70
   4 -10  -1   66.79    8.40
   6   4  -1   93.19   15.80
 -10   6  -1  103.79   11.20
 -10   6  -1  109.59   12.70
   6   4  -1   96.29   13.70
  -4  10   1  100.69   16.20
  -4  10   1   89.89   13.50
  -6  -4   1   85.99   13.70
  10  -6   1   90.99   21.10
  -6  -4   1   65.99    9.60
  -6  -4   1   92.49   12.70
 -10   9  -1  325.57   28.20
   1 -10  -1  319.47   26.10
   9   1  -1  375.56   35.00
 -10   9  -1  338.97   26.60
 -10   9  -1  314.57   31.70
   1 -10  -1  372.46   27.90
   9   1  -1  414.36   39.30
  -1  10   1  345.67   30.60
  -1  10   1  310.37   27.90
  10  -9   1  286.57   39.90
  -1  10   1  313.47   32.40
  -9  -1   1  386.26   29.80
  -9  -1   1  400.76   30.70
  -9  -1   1  338.97   31.00
  12  -2  -1   36.60   14.90
 -10  12  -1   45.10   17.00
  -2 -10  -1   30.80    9.50
 -10  12  -1   25.00    8.40
  -2 -10  -1   60.89   11.90
 -10  12  -1   47.10   14.20
  12  -2  -1   21.90   22.60
   2  10   1   54.79   17.80
   2  10   1   32.00   13.30
 -12   2   1   48.80   13.60
 -12   2   1   41.80   10.90
   2  10   1   52.49   14.40
 -10  15  -1   61.49   24.80
  -5 -10  -1   92.79   20.40
 -10  15  -1   67.19   24.50
  15  -5  -1   70.19   37.90
 -15   5   1   88.09   19.30
 -15   5   1   71.09   22.30
   5  10   1   77.69   20.60
 -11  -4  -1  150.78   24.70
  -4  15  -1  170.48   22.50
  -4  15  -1  148.59   27.40
 -11  -4  -1  135.59   24.90
  11   4   1   88.89   35.10
  11   4   1   97.59   26.20
 -15  11   1  123.99   20.20
   4 -15   1  144.99   24.10
 -15  11   1  105.99   25.00
  -1  12  -1  176.68   20.90
 -11  -1  -1  141.49   21.30
 -11  -1  -1  147.79   22.10
  -1  12  -1  158.58   31.70
  -1  12  -1  163.08   27.30
 -12  11   1  150.48   24.30
   1 -12   1  170.98   23.30
  11   1   1  140.79   18.10
  11   1   1  132.59   31.10
  11   1   1  112.39   23.40
   2   9  -1   -3.00   10.50
 -11   2  -1   27.30    8.90
 -11   2  -1   34.30    9.30
   2   9  -1    1.90    9.20
   2   9  -1   13.50   12.30
  -9  11   1   11.10   11.50
  -9  11   1    7.50    6.90
  11  -2   1   15.30   21.80
  -9  11   1   -2.60   13.50
  -2  -9   1    8.00    7.80
  -9  11   1   -2.80    6.30
   6 -11  -1   20.90    6.10
   5   6  -1   33.30   11.20
 -11   5  -1   40.10    9.80
 -11   5  -1   46.90    8.90
   5   6  -1   31.80   12.90
  11  -5   1   58.49   20.30
  -6  11   1   44.40   14.10
  -6  11   1   34.40    5.90
  -5  -6   1   27.40    6.30
  -6  11   1   61.49   13.20
  -5  -6   1   20.00    8.20
  -5  -6   1   36.40    9.80
  -6  11   1   16.40   14.60
 -11   8  -1 1219.98   95.19
 -11   8  -1 1136.79   96.79
   8   3  -1 1425.76   98.69
 -11   8  -1 1305.17   93.29
   3 -11  -1 1209.88   90.99
   3 -11  -1 1286.87   93.09
   3 -11  -1 1239.58   90.29
 -11   8  -1 1403.16   91.99
  -3  11   1 1356.16   94.99
  -8  -3   1 1251.07   94.49
  11  -8   1 1100.39  101.79
  -3  11   1 1172.58   96.09
  -8  -3   1 1188.28   96.59
  -3  11   1 1186.68   92.59
  11   0  -1   13.30   16.30
   0 -11  -1    1.70    7.60
  11   0  -1   26.30   21.80
 -11  11  -1   12.80    7.50
 -11  11  -1   18.60   13.00
   0 -11  -1    7.50    5.10
   0  11   1   19.70   10.70
   0  11   1   14.70   12.20
 -11   0   1   19.90   10.80
 -11   0   1   46.30   11.20
 -11  14  -1   -6.70    9.30
 -11  14  -1  -11.50   20.10
  14  -3  -1   -9.00   18.80
  14  -3  -1   53.99   33.80
  -3 -11  -1  -20.10   12.70
 -14   3   1    6.30   11.80
   3  11   1   -5.40   15.50
 -14   3   1  -12.00   14.60
  -2  14  -1  148.59   20.00
 -12  -2  -1  110.09   22.50
  -2  14  -1  131.39   33.70
  -2  14  -1  171.68   26.90
 -12  -2  -1  105.09   22.00
 -14  12   1   83.99   24.30
 -14  12   1  127.69   20.00
   2 -14   1  126.29   23.40
  12   2   1   54.89   35.70
  12   2   1   88.59   24.60
   1  11  -1  198.28   40.30
 -12   1  -1  174.08   22.70
   1  11  -1  114.39   26.40
   1  11  -1  180.58   22.00
 -11  12   1  132.79   17.30
 -11  12   1  125.69   23.00
  -1 -11   1  143.79   23.70
  12  -1   1  164.98   33.30
  -1 -11   1  170.18   19.30
 -12   4  -1  286.87   26.60
 -12   4  -1  283.37   27.80
   8 -12  -1  239.88   24.40
   4   8  -1  253.27   30.30
   4   8  -1  250.27   29.50
  -8  12   1  339.47   34.50
  -4  -8   1  281.67   26.60
  12  -4   1  251.47   39.10
  -8  12   1  310.27   23.90
   5 -12  -1    9.60    5.90
   5 -12  -1   -0.30    4.70
   7   5  -1   17.10   15.20
   7   5  -1    5.60    9.90
 -12   7  -1    7.50   13.10
 -12   7  -1    2.10    6.10
 -12   7  -1    1.90    7.70
   7   5  -1   25.20   14.20
 -12   7  -1   -6.30   10.40
  -7  -5   1    8.00    7.20
  -7  -5   1    7.40    9.30
  -5  12   1    2.80   13.90
  -5  12   1   17.30   11.10
  -5  12   1   20.30   24.10
  12  -7   1   -2.40   21.40
  -7  -5   1    0.10   12.00
  10   2  -1   36.60   13.50
 -12  10  -1   39.00   14.20
  10   2  -1   28.60   16.20
  10   2  -1   58.49   22.60
   2 -12  -1   39.30    7.70
 -12  10  -1   40.80   10.70
 -12  10  -1   30.40    6.50
   2 -12  -1   38.30   11.80
 -10  -2   1   37.50   12.10
  -2  12   1   33.90   12.80
  12 -10   1   35.70   26.20
  -2  12   1   61.79   17.00
 -10  -2   1   64.69   14.70
 -12  13  -1   17.40   20.80
  -1 -12  -1   22.20   12.10
  13  -1  -1   13.50   32.50
 -12  13  -1    5.00    9.80
  13  -1  -1   18.70   17.20
   1  12   1    4.10   22.00
   1  12   1   20.70   15.00
 -13   1   1   -9.70   13.70
 -13   1   1    0.40   14.40
   1  12   1   22.00   15.00
   0  13  -1  191.88   26.50
 -13   0  -1  146.89   24.70
 -13   0  -1  131.79   22.70
 -13  13   1  154.08   20.80
 -13  13   1  116.69   24.30
  13   0   1  124.39   40.20
   0 -13   1  179.68   28.10
 -13   3  -1   70.99   15.50
   3  10  -1   46.10   18.70
   3  10  -1   55.79   16.70
 -13   3  -1   42.20   13.40
  13  -3   1  -23.40   26.60
 -10  13   1   44.80   10.20
  -3 -10   1   42.30   13.30
 -10  13   1   39.80   20.90
 -10  13   1   24.70   16.30
   6   7  -1   28.20   17.10
   6   7  -1  -12.40   12.50
 -13   6  -1    9.50    8.70
 -13   6  -1  -10.90   10.40
   6   7  -1   15.70   13.80
  13  -6   1   27.70   27.80
  -7  13   1    5.90   15.40
  -7  13   1   -3.30   14.00
  -6  -7   1    6.80   11.80
  -6  -7   1    1.20    7.50
   9   4  -1  200.98   33.20
   9   4  -1  238.38   33.80
 -13   9  -1  266.47   24.40
 -13   9  -1  248.48   28.40
 -13   9  -1  233.08   20.50
   4 -13  -1  198.58   23.40
   9   4  -1  211.18   28.30
  -4  13   1  189.28   44.40
  -9  -4   1  202.48   33.10
  -9  -4   1  210.58   24.90
  13  -9   1  182.18   41.00
  -4  13   1  226.68   27.50
  12   1  -1   12.50   19.30
 -13  12  -1   12.40   15.90
  12   1  -1   15.60   31.20
 -13  12  -1    2.30   10.80
   1 -13  -1   17.00    9.70
  12   1  -1   13.40   16.80
   1 -13  -1   -3.50   14.30
 -12  -1   1   18.70   13.00
 -12  -1   1  -15.50   16.90
  -1  13   1   -2.00   13.40
  -1  13   1   13.90   16.10
 -13  15  -1   12.80   20.70
  15  -2  -1  -39.10   40.50
 -13  15  -1   17.80   23.10
 -15   2   1   24.10   18.30
 -15   2   1   -3.90   16.20
   2  13   1  -15.80   22.40
   2  13   1   -0.50   16.60
   2  13   1    9.00   18.30
 -14   2  -1  157.68   22.90
   2  12  -1  162.38   30.10
   2  12  -1  139.29   25.10
   2  12  -1  123.69   22.40
 -14   2  -1  141.09   22.60
  -2 -12   1  118.29   20.30
 -12  14   1  120.89   25.20
  14  -2   1  189.68   41.10
 -12  14   1  130.39   18.30
  -2 -12   1  155.18   28.30
 -14   5  -1   28.50   12.30
   5   9  -1    6.40   15.70
   5   9  -1   38.20   17.20
 -14   5  -1   24.40   13.40
  -9  14   1   -3.70   20.60
  -9  14   1   48.30    8.50
  -5  -9   1   41.00   21.80
  -9  14   1  -26.10   24.90
  14  -5   1   24.10   32.00
  -5  -9   1   20.70    8.90
   8   6  -1   70.69   18.20
 -14   8  -1   51.19   11.00
 -14   8  -1   66.39   20.10
   8   6  -1   50.49   20.20
   8   6  -1   33.20   23.60
 -14   8  -1   59.79   15.10
  14  -8   1   30.20   31.70
  -8  -6   1   40.10   13.30
  -8  -6   1   54.99   16.10
  -6  14   1   57.79   17.30
  -6  14   1   23.40   19.40
  11   3  -1   -7.00   20.60
 -14  11  -1   12.00   15.80
 -14  11  -1  -15.70   11.80
  11   3  -1   21.50   28.20
  11   3  -1   11.10   16.70
  -3  14   1   -2.90   17.40
 -11  -3   1   -7.60   14.00
 -11  -3   1    3.00   14.60
  14   0  -1  388.36   59.09
 -14  14  -1  315.57   37.30
 -14  14  -1  338.07   43.50
 -14  14  -1  484.55   50.39
 -14   0   1  370.06   39.70
 -14   0   1  410.46   42.30
   0  14   1  364.76   43.90
   0  14   1  374.86   40.70
   0  14   1  452.45   53.49
   4  11  -1  145.29   25.20
 -15   4  -1  133.69   21.50
   4  11  -1   96.29   25.20
 -15   4  -1  143.89   23.30
  15  -4   1   30.40   41.80
  -4 -11   1  107.89   22.70
 -11  15   1  174.48   30.60
 -11  15   1  148.89   27.70
   7   8  -1   80.39   26.20
 -15   7  -1   62.49   15.10
   7   8  -1   34.70   19.00
   7   8  -1   -3.10   20.00
  -7  -8   1   39.90   16.50
  15  -7   1  102.29   36.10
  -8  15   1    7.20   21.20
  -7  -8   1   32.80   12.50
  -8  15   1   37.20   19.70
 -15  10  -1   89.39   13.90
  10   5  -1   98.89   25.20
 -15  10  -1   74.89   18.70
  10   5  -1  135.89   32.60
 -15  10  -1   69.29   23.50
  10   5  -1   94.69   22.60
 -10  -5   1  105.29   20.50
  -5  15   1   74.89   20.40
  -5  15   1   81.59   24.60
  15 -10   1   77.99   36.30
 -10  -5   1   99.89   21.80
  13   2  -1  -32.80   22.20
 -15  13  -1  -12.70   14.10
  13   2  -1   15.80   41.80
 -15  13  -1   11.50   20.60
 -13  -2   1   13.60   19.90
  -2  15   1   -6.30   18.60
  -2  15   1   29.50   27.40
  -2  15   1   25.40   15.50
 -16   6  -1    2.50   15.00
   6  10  -1   44.40   23.30
 -16   6  -1  -13.10   16.50
   6  10  -1  -51.09   29.40
   6  10  -1   15.10   19.00
 -10  16   1    5.70   20.10
 -10  16   1   29.10   26.10
  16  -6   1   36.30   41.00
  -6 -10   1  -27.10   17.60
   9   7  -1    7.60   21.20
 -16   9  -1   23.00   12.60
   9   7  -1  -21.10   33.00
   9   7  -1   27.00   23.40
 -16   9  -1   -6.70   15.70
 -16   9  -1   -3.60   19.10
  -7  16   1    2.90   19.80
  16  -9   1  -33.60   35.90
  -9  -7   1   23.50   16.70
  -9  -7   1  -25.40   17.60
  -7  16   1  -10.70   21.90
   1   0  -2  247.38   20.10
   1   0  -2  242.28   19.10
  -1   1  -2  257.37   19.30
   1   0  -2  222.38   19.50
  -1   1  -2  226.68   19.70
   1   0  -2  252.27   18.90
   1   0  -2  254.87   18.70
  -1   1  -2  243.38   18.00
   1  -1   2  244.38   19.50
  -1   0   2  245.68   18.60
  -1   0   2  256.07   19.20
   1  -1   2  257.07   18.10
  -1   0   2  221.58   19.40
  -1   0   2  280.77   20.50
   1  -1   2  221.38   19.60
  -1   0   2  261.47   18.90
   1  -1   2  278.17   20.30
  -2   0  -2  197.48   15.60
   2  -2  -2  193.78   15.60
  -2   0  -2  218.28   17.40
   0   2  -2  217.48   14.90
  -2   0  -2  179.48   15.70
   0   2  -2  218.78   16.40
  -2   0  -2  169.68   15.80
   2  -2  -2  196.48   16.20
  -2   0  -2  182.38   16.70
  -2   0  -2  192.38   14.80
   2   0   2  201.98   15.60
   2   0   2  201.78   17.30
   0  -2   2  230.98   17.00
   0  -2   2  211.18   16.50
  -2   2   2  182.88   15.30
  -2   2   2  196.18   15.40
   2   0   2  197.78   16.90
  -2   2   2  191.68   18.40
   2   0   2  181.48   16.50
   2   0   2  203.38   15.70
  -2   2   2  176.98   15.80
   3  -1  -2   19.90    6.00
  -2   3  -2   26.00    5.00
  -2   3  -2   32.50    6.10
  -2   3  -2   30.20    6.30
  -2   3  -2   27.00    4.50
  -1  -2  -2   26.60    4.60
  -1  -2  -2   22.80    5.60
   3  -1  -2   26.80    4.30
   3  -1  -2   28.10    4.10
  -1  -2  -2   34.90    5.60
  -1  -2  -2   28.00    5.00
  -2   3  -2   36.70    4.90
   2  -3   2   21.40    5.60
   1   2   2   30.70    5.10
   1   2   2   37.20    4.70
  -3   1   2   28.40    4.30
   2  -3   2   32.70    6.00
   2  -3   2   32.10    5.90
   1   2   2   26.40    4.60
   1   2   2   14.80    6.60
  -3   1   2   31.00    4.90
   2  -3   2   32.40    5.50
   1   2   2   32.40    5.20
  -3   1   2   35.70    7.20
  -3   1   2   30.50    6.40
  -1   4  -2   13.80    3.60
  -1   4  -2   19.50    2.80
  -1   4  -2   15.20    2.30
  -1   4  -2   18.30    5.40
  -3  -1  -2    9.40    5.10
   4  -3  -2    9.50    2.50
  -1   4  -2   19.50    4.90
  -1   4  -2   23.40    4.20
  -3  -1  -2    6.90    3.70
  -1   4  -2   13.80    5.00
   4  -3  -2    5.40    7.30
  -3  -1  -2   20.80    5.00
  -1   4  -2   11.50    5.50
   4  -3  -2   16.00    3.50
   4  -3  -2   15.70    4.90
   3   1   2   11.50    5.10
   1  -4   2   26.60    4.90
  -4   3   2   14.90    7.40
   3   1   2   14.60    4.70
  -4   3   2    9.30    7.50
   1  -4   2   16.20    2.70
   3   1   2    8.60    3.30
   1  -4   2   17.80    5.70
   1  -4   2   11.30    4.90
  -4   3   2   15.80    3.50
  -4   3   2   18.00    5.10
   2   1  -2   31.00    5.90
  -3   2  -2   33.60    7.50
   2   1  -2   32.30    4.70
   2   1  -2   35.30    6.10
   2   1  -2   32.00    4.10
   1  -3  -2   33.10    3.90
  -3   2  -2   28.70    3.90
  -3   2  -2   27.80    5.90
   1  -3  -2   30.10    4.30
   1  -3  -2   27.20    5.60
  -3   2  -2   23.70    3.60
   1  -3  -2   30.70    4.10
   2   1  -2   31.70    3.50
  -3   2  -2   29.10    5.90
  -2  -1   2   35.20    5.50
  -1   3   2   23.70    7.80
  -2  -1   2   37.10    5.90
  -1   3   2   35.00    5.60
  -2  -1   2   37.90    5.00
  -1   3   2   29.40    4.20
   3  -2   2   32.50    7.00
   3  -2   2   22.10    5.80
  -1   3   2   31.30    5.60
  -2  -1   2   36.90    4.30
   3  -2   2   22.60    5.60
  -2  -3  -2 4251.07  293.87
  -3   5  -2 3986.20  293.77
   5  -2  -2 4440.96  295.47
  -3   5  -2 3735.93  294.27
  -3   5  -2 3880.81  292.77
  -2  -3  -2 4072.79  293.67
  -3   5  -2 3851.91  295.07
  -3   5  -2 4048.99  294.27
  -5   2   2 4588.44  293.57
  -5   2   2 4339.57  293.67
   2   3   2 4148.38  293.97
   3  -5   2 3795.42  293.87
   2   3   2 3920.61  293.27
   3  -5   2 3660.03  295.37
  -5   2   2 4555.34  292.97
  -4  -2  -2  783.82   59.49
  -4  -2  -2  766.32   59.79
   6  -4  -2  822.72   57.89
  -4  -2  -2  819.72   60.69
   6  -4  -2  806.82   58.89
  -4  -2  -2  752.22   59.49
   4   2   2  707.83   59.39
   4   2   2  737.73   61.39
  -6   4   2  748.13   63.19
  -6   4   2  792.82   59.99
   4   2   2  828.02   59.29
  -6   4   2  817.42   59.09
  -6   4   2  897.11   63.39
  -6   4   2  813.42   58.09
  -4   1  -2    4.70    5.60
   1   3  -2   21.00    4.80
   1   3  -2   14.50    4.90
   3  -4  -2   16.70    5.50
   3  -4  -2   13.30    3.40
   1   3  -2   13.10    2.50
  -4   1  -2   10.90    3.40
  -4   1  -2    9.50    4.40
  -4   1  -2   14.80    5.60
   3  -4  -2   -1.60    7.80
  -4   1  -2   12.60    3.70
   1   3  -2   19.30    3.80
  -4   1  -2   12.20    6.40
   4  -1   2    3.20    3.70
   4  -1   2   15.70    7.30
  -1  -3   2   14.80    2.50
  -3   4   2   14.50    3.00
   4  -1   2    1.50    5.80
  -1  -3   2   13.30    3.70
  -1  -3   2    4.50    4.50
  -1  -3   2   13.60    2.60
  -3   4   2   16.20    9.20
  -1  -3   2   19.60    6.40
  -1  -3   2   17.40    4.70
  -3   4   2   13.90    4.80
  -4   4  -2   99.49   11.50
   0  -4  -2   65.09   10.00
  -4   4  -2   76.49    8.60
  -4   4  -2   74.09   11.60
   4   0  -2   90.29   11.10
  -4   4  -2   98.99   12.10
   0  -4  -2   86.19    8.20
   4   0  -2   88.49    8.40
  -4   4  -2   83.89    7.50
   4   0  -2   74.09    9.30
   0  -4  -2   90.89   10.80
   4   0  -2   77.19   10.90
   0  -4  -2   64.69    8.10
   4   0  -2   84.19    8.30
  -4   0   2   86.49    9.50
   4  -4   2   74.39   11.60
   0   4   2   72.49    9.20
  -4   0   2   79.89    8.50
   4  -4   2   86.99   10.60
  -4   0   2  112.79   12.60
   0   4   2   85.79    9.70
   4  -4   2   61.19   11.10
  -4   0   2   79.29    8.20
  -4   0   2   93.29   10.50
  -3  -4  -2   61.39   11.50
   7  -3  -2   87.09    8.90
  -4   7  -2   55.39   14.10
   7  -3  -2   88.79    9.90
  -4   7  -2   71.89   11.60
  -3  -4  -2   83.79   10.10
   7  -3  -2   78.69   13.90
  -4   7  -2   51.39   12.10
  -4   7  -2  100.09   13.10
  -3  -4  -2   65.89   12.50
   7  -3  -2   89.39   15.50
  -3  -4  -2   88.69   10.80
  -4   7  -2   73.19    9.90
  -4   7  -2   77.99   11.50
  -7   3   2   83.39   13.00
  -7   3   2   79.89    8.90
   3   4   2   73.19   10.10
  -7   3   2   77.99   14.60
   3   4   2   75.59   11.40
   3   4   2   74.99   10.60
  -7   3   2   90.09    9.30
   3   4   2   72.79   11.40
   4  -7   2   77.69   12.00
   4  -7   2   80.89   11.70
  -7   3   2   74.09   10.00
  -7   3   2   86.69   14.50
  -3   8  -2  235.78   25.00
  -3   8  -2  255.57   20.70
  -5  -3  -2  269.37   25.00
   8  -5  -2  268.87   20.40
  -3   8  -2  263.97   21.40
  -5  -3  -2  236.08   24.80
  -3   8  -2  271.67   24.00
  -3   8  -2  256.37   30.20
  -5  -3  -2  252.57   22.90
   5   3   2  296.57   23.20
  -8   5   2  240.28   28.60
   3  -8   2  249.68   21.70
  -8   5   2  235.48   23.20
   5   3   2  254.87   21.80
  -8   5   2  235.68   21.50
   3  -8   2  247.88   23.40
  -8   5   2  239.08   20.30
  -8   5   2  234.38   30.20
   0   5  -2 1318.37   88.19
   0   5  -2 1338.47   90.39
   5  -5  -2 1204.98   88.99
  -5   0  -2 1266.57   89.19
   0   5  -2 1247.08   88.89
  -5   0  -2 1102.19   89.69
   5  -5  -2 1218.28   90.09
   0   5  -2 1250.77   87.39
   0   5  -2 1100.49   90.49
   5   0   2 1268.27   89.99
   0  -5   2 1252.97   90.99
   0  -5   2 1165.68   88.59
   0  -5   2 1239.48   90.49
   0  -5   2 1247.28   88.29
  -5   5   2 1103.29   93.29
  -5   5   2 1191.68   89.09
  -5   5   2 1190.68   90.29
   5   0   2 1192.68   89.79
   5   0   2 1197.68   91.79
   0  -5   2 1290.07   87.39
   5   0   2 1165.68   92.79
   3   2  -2 3519.05  282.97
   3   2  -2 3550.24  282.37
   2  -5  -2 4142.89  282.07
   3   2  -2 3865.91  280.57
  -5   3  -2 4327.27  279.87
   2  -5  -2 3906.21  280.27
   3   2  -2 3857.71  280.27
  -5   3  -2 4018.60  283.37
   2  -5  -2 3539.55  279.87
   3   2  -2 4066.69  280.17
  -3  -2   2 3614.74  280.77
  -2   5   2 4038.20  281.77
  -3  -2   2 3756.22  281.47
  -3  -2   2 3824.12  280.17
  -2   5   2 4101.89  280.17
   5  -3   2 4232.98  287.77
  -2   5   2 4165.18  282.07
  -3  -2   2 3889.71  281.77
   6  -1  -2    0.20    6.60
   6  -1  -2   -1.00    6.20
  -1  -5  -2    1.00    4.50
  -1  -5  -2   -3.50    7.50
  -1  -5  -2   29.50    7.20
   6  -1  -2    9.30    7.30
   6  -1  -2    3.50    3.60
   1   5   2    3.60    4.30
   5  -6   2   34.20    9.20
   1   5   2    3.50    4.50
  -6   1   2    0.70    6.10
   1   5   2   14.20    5.60
   5  -6   2   32.70    8.00
  -6   1   2   -9.30    8.10
   9  -4  -2  508.05   47.60
   9  -4  -2  563.04   41.60
  -5   9  -2  618.24   45.50
  -5   9  -2  551.54   45.90
  -5   9  -2  554.04   39.60
  -5   9  -2  573.74   44.90
  -5   9  -2  564.84   42.80
  -5   9  -2  583.64   40.80
  -4  -5  -2  498.25   42.90
  -4  -5  -2  496.35   42.50
   4   5   2  477.95   43.00
   4   5   2  473.35   44.60
  -9   4   2  494.55   42.30
  -9   4   2  501.95   43.40
   5  -9   2  593.94   43.60
  -9   4   2  608.14   46.40
  -9   4   2  522.45   41.30
  10  -6  -2  167.38   16.30
  -4  10  -2  166.78   17.40
  -6  -4  -2  153.68   17.70
  -6  -4  -2  202.18   22.60
  -4  10  -2  185.38   24.50
  -4  10  -2  188.08   21.80
  -6  -4  -2  165.68   18.60
  10  -6  -2  134.29   26.20
  -4  10  -2  186.78   19.00
  -4  10  -2  180.58   15.60
   4 -10   2  163.98   19.00
 -10   6   2  151.98   17.10
 -10   6   2  159.58   15.20
   6   4   2  182.38   23.30
   6   4   2  162.58   19.90
   4 -10   2  181.08   19.50
   6   4   2  208.28   25.80
 -10   6   2  126.89   19.40
  -6  -1  -2    3.50    5.20
  -6  -1  -2   -4.30    6.80
   7  -6  -2    4.50    2.80
  -6  -1  -2    3.70    9.40
  -1   7  -2    5.30    4.50
  -1   7  -2   10.00    7.00
  -1   7  -2    4.60    3.80
  -1   7  -2    9.70    6.80
  -6  -1  -2    2.20    4.60
   7  -6  -2    4.70    5.00
   1  -7   2   -0.60    4.10
  -7   6   2   -8.20   13.50
   6   1   2   19.90    9.80
   1  -7   2    8.90    5.40
  -7   6   2   10.20    4.60
   1  -7   2   -4.30    9.70
  -7   6   2   21.50   15.10
   6   1   2   -6.80    7.90
   1  -7   2   12.80    7.10
  -7   6   2   10.20    5.90
   6   1   2    5.40    2.90
   6   1   2   -2.10    5.50
   4  -6  -2  785.92   61.19
  -6   2  -2  774.62   64.29
  -6   2  -2  848.12   62.29
  -6   2  -2  804.22   63.99
  -6   2  -2  886.51   62.19
   4  -6  -2  798.02   59.99
  -6   2  -2  804.52   62.09
   4  -6  -2  808.52   63.19
   6  -2   2  806.62   65.59
  -4   6   2  834.92   61.09
   6  -2   2  757.32   65.59
  -2  -4   2  955.00   63.89
  -4   6   2  828.92   62.99
   6  -2   2  942.51   62.79
   1  -6  -2   11.00    7.50
  -6   5  -2    2.10    8.60
   1  -6  -2    9.60    3.60
  -6   5  -2   -1.50    5.90
   1  -6  -2    7.60    8.70
  -6   5  -2    3.20   10.00
   6  -5   2    6.60    7.80
  -1   6   2   13.10    5.40
   6  -5   2    1.50    7.10
  -1   6   2   -0.30    4.80
   6  -5   2   -6.10    6.20
  -2  -6  -2   23.70    7.00
  -6   8  -2   36.70    5.30
  -6   8  -2   35.90   10.40
  -6   8  -2   45.50   10.30
   8  -2  -2   33.60    7.90
  -6   8  -2   28.60    4.50
  -6   8  -2   31.30    7.60
  -6   8  -2   44.50   13.80
   8  -2  -2   20.30   10.90
   8  -2  -2   44.00   11.70
  -8   2   2   41.30    9.80
  -8   2   2   38.10    7.30
  -8   2   2   22.80   11.70
   2   6   2   35.50    8.10
  -8   2   2   36.60    6.60
   2   6   2   20.80    7.30
   6  -8   2   33.90    8.30
   2   6   2   34.40    8.40
   2   6   2   20.30    7.50
  -5  -6  -2  734.53   59.59
  -6  11  -2  804.92   60.49
  11  -5  -2  851.11   68.39
  -6  11  -2  742.63   56.09
  -6  11  -2  698.93   63.99
  -6  11  -2  724.93   57.09
  -6  11  -2  797.22   63.69
  11  -5  -2  825.52   67.79
  -5  -6  -2  752.92   60.79
   5   6   2  799.72   60.89
   6 -11   2  758.62   60.69
 -11   5   2  898.81   62.39
   5   6   2  736.83   61.19
  -5  12  -2  212.38   21.80
  -5  12  -2  296.17   30.80
  -5  12  -2  257.67   31.00
  -7  -5  -2  229.88   27.40
  -7  -5  -2  218.58   24.90
 -12   7   2  243.88   25.10
   5 -12   2  247.68   26.50
 -12   7   2  280.97   29.60
   7   5   2  241.98   24.50
 -12   7   2  275.47   21.60
   7   5   2  233.78   33.30
   7   5   2  207.18   27.80
  -7  -2  -2   90.09   13.10
  -7  -2  -2   69.39   10.90
  -2   9  -2   82.29    9.60
  -2   9  -2   85.09   10.20
  -7  -2  -2   65.99   17.20
  -2   9  -2   83.09   14.60
  -2   9  -2   74.79   20.30
  -2   9  -2   65.59   14.90
   7   2   2   59.99   15.70
   7   2   2   71.09    9.50
  -9   7   2   72.29   10.00
   7   2   2   66.69   11.70
   7   2   2   68.39   16.30
   2  -9   2   65.99   10.90
  -9   7   2   55.49   11.90
   2  -9   2   69.49   12.90
  -7   1  -2    5.80    5.30
   1   6  -2   -0.50    5.70
   1   6  -2    4.70    4.60
   1   6  -2    0.90    5.50
   1   6  -2    5.80    2.20
   6  -7  -2    2.80    1.40
  -7   1  -2   15.00   11.40
  -7   1  -2    5.00    5.10
  -7   1  -2   10.70    6.60
   6  -7  -2    6.20    4.70
   1   6  -2   10.50    5.30
  -1  -6   2    1.00   10.00
  -6   7   2    7.90    4.30
  -1  -6   2    5.50    2.20
   7  -1   2   16.30   10.00
  -1  -6   2   14.10    5.30
  -6   7   2    6.10    6.70
  -1  -6   2    9.70    4.30
  -1  -6   2    2.80    3.60
   7  -1   2   11.90    7.50
   7  -1   2    4.40    9.10
   4   3  -2   77.49    8.30
   3  -7  -2   65.09    8.10
  -7   4  -2   84.39   14.90
   3  -7  -2   70.79    6.50
  -7   4  -2   73.69   12.90
   3  -7  -2   46.30   11.40
  -7   4  -2   77.89   13.90
   4   3  -2   74.19   10.80
  -7   4  -2   87.19    9.50
   4   3  -2   55.99    8.20
   4   3  -2   69.49    9.80
   4   3  -2   77.79   12.10
  -3   7   2   34.10   15.60
  -4  -3   2   48.40    8.00
  -3   7   2   78.99   12.00
  -4  -3   2   69.29   12.00
  -4  -3   2   58.19    8.60
   7  -4   2   77.29    9.30
  -3   7   2   63.19    7.60
  -4  -3   2   65.99    8.10
  -4  -3   2   54.09   10.60
   7  -4   2   82.19   14.60
  -3   7   2   68.89   10.60
   7  -4   2  114.19   16.70
   7   0  -2  215.08   21.90
  -7   7  -2  174.78   20.10
   7   0  -2  176.18   20.00
  -7   7  -2  194.28   15.90
   7   0  -2  185.98   22.60
   0  -7  -2  192.18   16.60
  -7   7  -2  180.58   16.00
  -7   7  -2  212.08   29.90
  -7   7  -2  164.48   17.40
   0  -7  -2  183.08   16.20
   7  -7   2  207.78   24.00
   0   7   2  178.48   16.40
   0   7   2  154.68   16.60
   0   7   2  152.88   18.30
  -7   0   2  202.28   19.40
   7  -7   2  187.08   18.40
   0   7   2  183.88   18.50
  -7   0   2  227.48   21.20
  -7   0   2  193.78   16.80
  -7   0   2  193.48   17.00
  10  -3  -2   38.70   15.10
  10  -3  -2   38.50   13.40
  -7  10  -2   23.40    5.80
  -7  10  -2   31.80    9.50
  -7  10  -2   20.10    5.40
  -7  10  -2   24.90   13.90
  -7  10  -2   24.40    4.60
  -7  10  -2   25.30   12.70
  -3  -7  -2   27.10    7.90
 -10   3   2   27.50    7.20
   3   7   2   25.70   10.00
 -10   3   2   34.30    9.50
   7 -10   2   23.70    9.80
   3   7   2   32.70    9.70
   3   7   2   38.30   10.20
  -6  -7  -2  296.07   28.20
  13  -6  -2  186.08   32.90
  -6  -7  -2  259.77   26.20
  13  -6  -2  200.98   36.00
  -7  13  -2  239.28   33.00
  -7  13  -2  248.88   35.30
  -7  13  -2  237.48   27.00
   6   7   2  233.08   28.20
   7 -13   2  257.27   28.10
 -13   6   2  282.07   31.60
 -13   6   2  241.88   27.30
 -13   6   2  258.07   23.90
   6   7   2  275.77   31.00
  -8  -6  -2   -1.90   11.80
  -6  14  -2   -2.00   18.30
  -6  14  -2   28.90   22.50
  -6  14  -2   -0.30   12.00
  -8  -6  -2    6.80   13.10
   8   6   2   22.20   12.30
 -14   8   2   26.90   15.80
 -14   8   2   25.10   13.80
 -14   8   2   16.40    8.20
   6 -14   2   -9.20   14.10
  11  -8  -2  242.58   23.10
  -3  11  -2  256.17   29.10
  -8  -3  -2  256.27   27.60
  -8  -3  -2  243.38   25.80
  -3  11  -2  238.28   31.40
  -3  11  -2  260.97   23.10
  -3  11  -2  276.57   23.70
   8   3   2  272.17   23.60
 -11   8   2  255.77   24.50
   8   3   2  281.77   28.20
   8   3   2  318.27   36.00
   3 -11   2  266.47   28.10
 -11   8   2  252.57   27.50
   3 -11   2  237.08   29.20
   0   8  -2 4018.80  277.27
   8  -8  -2 3652.03  272.47
  -8   0  -2 3792.02  275.97
   0   8  -2 3506.55  278.27
   8   0   2 3815.32  279.97
   8   0   2 4235.08  281.67
   0  -8   2 3598.54  274.67
   0  -8   2 3667.53  277.27
   8   0   2 3956.10  277.17
  -8   8   2 3800.82  277.27
  -8   8   2 3760.62  273.37
  -8   8   2 4030.00  275.17
  -8   3  -2  238.58   22.70
   3   5  -2  275.67   24.40
  -8   3  -2  265.27   24.90
  -8   3  -2  255.47   22.70
   3   5  -2  236.68   24.70
   3   5  -2  267.07   20.60
  -5   8   2  235.48   24.90
  -3  -5   2  268.77   20.90
  -5   8   2  293.67   21.70
   8  -3   2  230.78   27.90
   8  -3   2  285.07   30.40
  -3  -5   2  272.97   22.10
  -3  -5   2  240.08   22.10
  -5   8   2  286.07   25.00
   8  -3   2  302.07   24.80
   6   2  -2   35.70    7.30
  -8   6  -2   21.50    5.50
   6   2  -2   33.70    9.50
  -8   6  -2   31.90   11.90
   2  -8  -2   24.10    5.00
   2  -8  -2   28.30    5.50
   6   2  -2   38.70    9.30
  -8   6  -2   25.80    5.80
   6   2  -2   18.70    9.50
  -2   8   2   25.50    8.30
   8  -6   2   31.80   13.10
  -6  -2   2   28.90    5.80
  -6  -2   2   47.20   10.30
  -6  -2   2   30.60    6.70
  -2   8   2   23.30    5.10
  -6  -2   2   40.70    9.20
  -2   8   2   38.30    9.00
   9  -1  -2 1168.48   83.19
  -1  -8  -2  953.70   78.09
  -1  -8  -2 1095.69   79.69
   9  -1  -2  932.81   83.89
   9  -1  -2 1031.80   83.69
  -9   1   2 1140.79   80.09
  -9   1   2 1153.38   80.39
   1   8   2 1029.30   81.49
   1   8   2 1091.59   81.09
  12  -4  -2    0.60   16.30
  -8  12  -2   17.70    5.00
  -4  -8  -2   13.50    8.70
  -8  12  -2   12.60   15.20
  -8  12  -2    5.60    5.70
  -8  12  -2    6.20   10.60
  12  -4  -2   -4.20   20.80
  -4  -8  -2   17.00   10.20
 -12   4   2   31.60    9.00
   4   8   2   21.20   12.20
 -12   4   2   12.40   11.90
   8 -12   2    9.00   11.40
 -12   4   2   22.80   10.30
   4   8   2   20.50   13.10
   4   8   2   15.20   11.40
  -7  -8  -2   27.30   17.10
  -8  15  -2    4.20   22.80
  -7  -8  -2   41.60   15.70
  15  -7  -2   35.60   35.40
   7   8   2   22.80   18.10
 -15   7   2   63.79   15.60
 -15   7   2   41.20   19.30
 -15   7   2   55.49   12.40
   7   8   2   27.00   16.30
   7   8   2   32.50   28.70
  -9  -7  -2   -6.30   18.50
  -7  16  -2   23.90   23.00
  -7  16  -2   15.90   18.30
  -7  16  -2   14.40   27.90
  -9  -7  -2   40.20   19.00
 -16   9   2    3.10   19.70
   9   7   2    9.70   19.60
   9   7   2  -15.30   31.00
 -16   9   2  -12.90   15.70
  -9  -4  -2   17.90   15.90
  -4  13  -2   27.70   11.70
  -4  13  -2   38.30   39.10
 -13   9   2   42.20   12.20
   9   4   2   43.60   11.30
   4 -13   2   36.90   14.80
   9   4   2    7.80   24.40
 -13   9   2   30.40   15.60
   9   4   2    0.60   15.00
  -9  -1  -2  318.97   28.50
  -1  10  -2  283.57   34.10
  -9  -1  -2  267.67   29.20
  -1  10  -2  312.37   25.90
  -1  10  -2  294.47   30.20
   9   1   2  289.47   36.00
 -10   9   2  304.57   25.90
 -10   9   2  317.57   27.00
   9   1   2  324.37   30.50
 -10   9   2  314.17   30.50
   1 -10   2  260.37   29.30
  -9   2  -2   84.89   12.40
   2   7  -2   51.19   13.20
  -9   2  -2   56.39   11.20
   2   7  -2   88.19   14.40
  -2  -7   2   71.49    7.40
  -7   9   2   76.89   10.10
  -7   9   2   70.69   13.40
  -2  -7   2   89.29   11.30
   9  -2   2   64.49   17.50
  -2  -7   2   69.69   10.50
   4  -9  -2  461.35   40.70
   5   4  -2  561.24   44.30
  -9   5  -2  519.75   41.90
  -9   5  -2  545.55   42.00
  -9   5  -2  526.05   42.40
   5   4  -2  555.24   44.40
   5   4  -2  615.54   45.90
  -9   5  -2  531.95   46.10
   5   4  -2  566.14   41.10
   9  -5   2  597.84   43.00
  -4   9   2  484.95   43.90
  -5  -4   2  577.94   43.00
  -4   9   2  463.65   44.30
  -5  -4   2  553.94   42.50
   9  -5   2  517.65   50.79
  -5  -4   2  557.54   41.10
  -9   8  -2 1152.28   80.19
  -9   8  -2 1105.89   79.49
  -9   8  -2 1121.09   81.99
   1  -9  -2 1100.49   79.49
  -1   9   2 1060.89   81.59
   9  -8   2  970.20   87.09
  -1   9   2  980.60   82.29
  -1   9   2 1092.59   79.29
  -2  -9  -2   20.50    8.50
  -9  11  -2   43.70   12.00
  11  -2  -2   -2.70   13.20
  -9  11  -2   57.79   15.50
  11  -2  -2   44.30   19.40
  -2  -9  -2   25.60    8.60
 -11   2   2   15.60    8.20
   2   9   2   26.30   11.90
 -11   2   2   23.10    9.90
   2   9   2   30.80   11.40
  -9  14  -2   85.69   23.60
  -9  14  -2   61.19   19.20
  14  -5  -2   91.89   31.70
  14  -5  -2   96.59   25.20
  -5  -9  -2  106.39   16.40
  -5  -9  -2  100.69   21.60
   9 -14   2  120.39   21.00
 -14   5   2  106.79   16.00
   5   9   2   99.59   21.70
   5   9   2  141.69   22.40
 -14   5   2  107.99   18.20
 -10  -5  -2   31.20   16.40
  -5  15  -2   22.30   15.20
 -10  -5  -2   73.49   19.50
  -5  15  -2   34.40   27.60
  -5  15  -2   24.30   20.60
   5 -15   2   51.59   19.50
 -15  10   2   57.19   21.20
  10   5   2   33.40   21.50
  10   5   2   99.89   30.80
 -15  10   2   53.09   16.00
  -2  12  -2   52.39   20.30
 -10  -2  -2   12.60   10.90
 -10  -2  -2   14.20   12.10
  -2  12  -2   20.10   14.10
  10   2   2   25.80   14.60
  10   2   2   23.60    8.70
  10   2   2    5.30   22.90
 -12  10   2   15.90   15.30
 -12  10   2   27.80   10.80
   2 -12   2   41.60   15.40
 -10   1  -2  358.36   29.70
 -10   1  -2  276.67   27.80
   1   9  -2  273.77   32.70
   1   9  -2  295.17   31.10
   1   9  -2  298.67   27.30
  -1  -9   2  255.77   28.90
  10  -1   2  288.27   37.90
  -1  -9   2  309.27   32.10
  -9  10   2  344.67   32.10
  -9  10   2  336.97   27.20
  -1  -9   2  322.17   27.00
   6 -10  -2  149.49   15.80
 -10   4  -2  144.89   17.80
 -10   4  -2  180.78   17.60
   4   6  -2  156.48   20.90
   4   6  -2  160.08   21.70
  -6  10   2  204.58   24.30
  -6  10   2  183.88   21.00
  -4  -6   2  168.28   17.10
  10  -4   2  183.98   28.00
  -4  -6   2  155.08   16.80
  -6  10   2  176.18   15.50
  -4  -6   2  145.19   18.20
   7   3  -2   25.20   12.40
   3 -10  -2   32.60    5.40
 -10   7  -2   37.30    8.30
 -10   7  -2   33.20    7.00
   7   3  -2   30.90   13.20
   7   3  -2   31.00   10.60
   3 -10  -2   30.90    6.60
 -10   7  -2   30.00   10.20
   3 -10  -2   38.50    7.00
 -10   7  -2   26.40   12.10
  -7  -3   2   38.60   15.60
  -3  10   2   32.80    5.60
  -3  10   2   43.70   11.00
  -7  -3   2   43.80    7.80
  -7  -3   2   38.90    9.10
  -3  10   2   24.90   11.70
  10  -7   2   21.70   18.00
 -10  10  -2  661.83   50.19
 -10  10  -2  741.73   56.59
 -10  10  -2  618.74   53.09
  10   0  -2  640.84   58.59
  10   0  -2  664.53   55.49
   0 -10  -2  570.54   49.00
   0 -10  -2  690.83   50.79
  10   0  -2  638.34   57.29
   0  10   2  602.14   49.00
   0  10   2  684.33   52.89
 -10   0   2  684.13   52.39
 -10   0   2  731.13   52.79
   0  10   2  636.04   54.49
 -10  13  -2  342.57   29.00
  13  -3  -2  328.97   42.40
 -10  13  -2  331.07   41.30
 -10  13  -2  308.07   35.70
  -3 -10  -2  366.86   31.00
  13  -3  -2  331.67   44.60
  -3 -10  -2  361.26   34.20
   3  10   2  367.06   36.00
   3  10   2  334.47   39.10
 -13   3   2  353.46   34.20
 -13   3   2  347.87   33.20
  -3  14  -2  868.91   74.19
  -3  14  -2  970.20   69.69
 -11  -3  -2  956.70   74.59
  -3  14  -2  939.81   82.79
 -11  -3  -2  883.81   72.59
 -14  11   2  822.82   70.29
 -14  11   2  855.51   75.79
  11   3   2  862.41   76.09
  11   3   2  842.02   84.79
   3 -14   2  815.72   73.29
   0  11  -2   13.50    9.90
   0  11  -2    6.00   13.30
   0  11  -2   12.90   17.50
 -11   0  -2   28.40   12.40
 -11   0  -2   24.00   12.30
 -11  11   2    4.40    9.00
  11   0   2   26.70   24.90
  11   0   2   24.80   15.10
   0 -11   2   20.70   16.00
 -11  11   2   40.50   14.10
   3   8  -2  250.77   28.00
 -11   3  -2  240.58   25.00
 -11   3  -2  228.28   25.10
   3   8  -2  240.08   28.40
  -8  11   2  261.07   22.10
  11  -3   2  215.98   34.50
  -8  11   2  256.17   27.50
  -3  -8   2  222.18   23.70
  -3  -8   2  245.88   19.80
  -8  11   2  275.67   31.70
   6   5  -2  843.92   64.89
   6   5  -2  823.12   64.99
   6   5  -2  854.91   65.79
  -6  -5   2  713.13   62.79
  -6  -5   2  772.62   62.89
  -5  11   2  741.03   65.89
  -6  -5   2  796.02   60.69
  -5  11   2  803.52   64.59
  -5  11   2  823.12   59.69
  11  -6   2  959.20   74.59
 -11   9  -2   23.70    8.70
   2 -11  -2   14.40    9.50
   2 -11  -2    8.40    6.20
   9   2  -2   28.70   13.50
   9   2  -2   38.50   12.10
   9   2  -2   33.20   16.00
 -11   9  -2   14.40    6.30
   2 -11  -2   15.50    6.50
 -11   9  -2   11.10   16.60
 -11   9  -2   19.50   10.70
  -2  11   2   14.20    6.40
  11  -9   2   27.30   23.00
  -2  11   2    3.50   11.50
  -2  11   2   12.10    7.80
  -2  11   2   15.60   10.00
 -11  12  -2   23.40   13.60
 -11  12  -2   10.10    6.70
  12  -1  -2   -6.00   23.60
  12  -1  -2  -16.10   15.90
  -1 -11  -2   14.00    8.10
  -1 -11  -2    1.50    9.80
 -11  12  -2   37.10   17.60
 -11  12  -2   28.40    8.70
 -12   1   2   10.60   11.80
   1  11   2    5.20   13.60
   1  11   2   14.30   12.60
 -12   1   2   18.00   11.80
  -4 -11  -2  216.28   28.70
 -11  15  -2  208.48   35.60
  15  -4  -2  234.08   35.90
 -11  15  -2  223.48   30.80
   4  11   2  205.98   31.30
   4  11   2  268.57   32.70
   4  11   2  200.38   34.10
  -1  13  -2   68.39   25.10
 -12  -1  -2   99.79   19.50
  -1  13  -2   77.59   20.00
 -12  -1  -2   70.29   18.90
  -1  13  -2   77.39   15.40
 -13  12   2   72.19   20.10
  12   1   2   58.09   30.70
   1 -13   2   51.89   20.40
 -13  12   2   62.09   14.90
 -12   2  -2    5.80   11.20
 -12   2  -2   12.70   10.90
   2  10  -2   45.50   14.90
 -10  12   2   36.00   18.10
 -10  12   2    3.10   14.00
  -2 -10   2   14.40    9.70
 -10  12   2   18.10    9.00
  12  -2   2   18.20   25.30
  -2 -10   2   39.50   17.80
 -12   5  -2  254.97   24.50
 -12   5  -2  271.77   24.80
   5   7  -2  283.87   30.60
  -7  12   2  214.88   28.80
  -7  12   2  266.77   32.10
  12  -5   2  253.67   38.80
  -5  -7   2  239.58   21.30
  -5  -7   2  188.78   24.30
  -7  12   2  219.98   21.00
 -12   8  -2   14.00    9.80
   4 -12  -2    9.10    4.30
   4 -12  -2    8.70    5.20
 -12   8  -2   20.40   12.10
   8   4  -2   32.30   15.30
 -12   8  -2   19.50    7.00
   8   4  -2   -3.20   11.80
   8   4  -2   35.70   15.90
   4 -12  -2   26.10    7.90
  -8  -4   2    8.80   30.80
  -4  12   2   12.40   12.40
  12  -8   2   15.30   24.10
  -8  -4   2   19.40   11.00
  -8  -4   2   11.90    8.40
  -4  12   2   11.20   14.30
  11   1  -2   45.50   23.90
 -12  11  -2   11.80   13.20
 -12  11  -2    6.00    6.00
   1 -12  -2    1.30    7.90
  11   1  -2   13.10   15.50
  11   1  -2    9.00   21.40
 -12  11  -2  -13.10    8.40
  -1  12   2  -11.20   25.90
 -11  -1   2   17.90   12.50
  -1  12   2  -12.50   10.90
 -12  14  -2  132.19   23.80
 -12  14  -2  171.58   19.70
 -12  14  -2  135.79   27.90
  -2 -12  -2   91.39   20.60
  14  -2  -2   94.89   26.30
  14  -2  -2  168.78   39.10
   2  12   2   78.19   21.80
   2  12   2  123.49   27.40
   2  12   2  126.49   22.50
 -14   2   2  150.08   22.00
 -14   2   2  141.69   22.30
   1  12  -2   70.59   19.30
   1  12  -2   69.89   16.30
   1  12  -2   82.79   23.70
 -13   1  -2   47.10   16.80
 -13   1  -2  110.99   18.60
 -12  13   2   66.49   14.30
 -12  13   2   86.89   20.40
  -1 -12   2   65.89   21.80
  13  -1   2   41.20   31.70
 -12  13   2   84.49   22.90
 -13   4  -2   25.30   10.80
   4   9  -2   50.69   19.20
 -13   4  -2   25.50   14.70
   4   9  -2   31.20   17.80
  -9  13   2   21.70   27.50
  -4  -9   2   33.50   12.90
  -9  13   2   36.50   21.40
  -9  13   2   16.90    8.40
  -4  -9   2   21.00    7.00
 -13   7  -2  249.78   26.70
   7   6  -2  263.07   42.50
 -13   7  -2  250.87   25.30
   7   6  -2  278.77   32.60
   7   6  -2  297.87   32.70
  -7  -6   2  255.47   27.50
  -6  13   2  254.27   30.40
  13  -7   2  254.77   47.30
  -7  -6   2  227.98   24.70
  -6  13   2  292.97   37.60
   3 -13  -2  365.96   30.30
  10   3  -2  379.86   44.20
 -13  10  -2  377.06   30.90
 -13  10  -2  375.06   33.60
  10   3  -2  345.07   41.50
 -13  10  -2  372.86   38.70
  10   3  -2  360.86   39.90
 -10  -3   2  392.36   35.40
  13 -10   2  363.76   52.59
  -3  13   2  367.86   37.20
 -10  -3   2  357.96   35.80
  -3  13   2  328.77   39.90
   0 -13  -2   37.60   13.60
  13   0  -2   52.89   22.60
 -13  13  -2   41.80   12.70
 -13  13  -2   56.59   21.00
 -13  13  -2   52.09   24.20
  13   0  -2   29.50   33.50
   0  13   2   48.20   19.50
 -13   0   2   44.30   15.20
 -13   0   2   52.19   17.80
   0  13   2   44.20   15.80
   3  11  -2  940.61   77.79
 -14   3  -2  833.22   71.19
   3  11  -2  785.82   72.99
 -14   3  -2  946.11   70.09
 -11  14   2  830.52   73.89
 -11  14   2  764.02   75.29
  14  -3   2 1001.30   92.29
  -3 -11   2  900.91   78.39
 -11  14   2  806.32   66.09
 -14   6  -2   -0.80   13.90
   6   8  -2   48.80   20.40
   6   8  -2   21.50   17.30
 -14   6  -2   25.20   11.50
   6   8  -2   32.50   18.80
  -8  14   2    8.10   20.00
  -8  14   2   26.90   18.60
  -8  14   2   15.90    6.90
  14  -6   2   48.20   34.00
  -6  -8   2   20.30   14.60
  -6  -8   2   28.10    9.60
 -14   9  -2  132.19   19.00
 -14   9  -2  111.79   22.40
   9   5  -2   85.29   21.50
   9   5  -2   85.19   28.20
 -14   9  -2  105.99   14.70
   9   5  -2  107.29   26.20
  -5  14   2  118.69   21.50
  -9  -5   2  115.89   19.70
  -9  -5   2  102.39   17.60
  14  -9   2  104.49   35.30
  -5  14   2  104.49   23.00
  12   2  -2   95.69   34.10
 -14  12  -2  123.49   19.70
  12   2  -2  126.39   28.80
  12   2  -2  141.89   26.30
 -14  12  -2   82.09   22.80
 -12  -2   2  132.39   21.60
  -2  14   2   73.39   22.40
  -2  14   2   99.39   20.20
 -12  -2   2  160.58   23.10
   5  10  -2   39.00   22.40
   5  10  -2   66.99   25.60
 -15   5  -2   59.59   15.90
   5  10  -2   31.00   18.50
 -15   5  -2   14.70   16.10
  -5 -10   2   37.00   16.60
  15  -5   2   21.80   35.70
 -10  15   2   -1.50   20.90
 -10  15   2   37.30   21.60
 -15   8  -2   38.40   14.30
 -15   8  -2   55.29   21.50
   8   7  -2   21.10   25.50
 -15   8  -2   48.10   13.00
  -7  15   2   17.00   22.30
  -8  -7   2   56.39   14.50
  -8  -7   2   54.69   17.30
  15  -8   2   39.00   36.60
  -7  15   2   37.40   19.10
  11   4  -2  206.68   34.70
  11   4  -2  256.77   35.70
  11   4  -2  180.38   41.90
  15 -11   2  238.18   48.60
  -4  15   2  239.18   29.80
  -4  15   2  288.07   34.50
 -11  -4   2  277.97   31.40
 -11  -4   2  193.28   29.20
   7   9  -2   18.60   23.30
 -16   7  -2    4.40   14.60
   7   9  -2   23.50   24.10
 -16   7  -2   21.70   17.10
  16  -7   2   -2.00   42.70
  -7  -9   2    9.20   18.30
  -9  16   2   50.59   24.20
  -9  16   2   38.30   21.80
   0   0  -3  423.66   32.80
   0   0  -3  378.26   32.90
   0   0  -3  424.96   31.40
   0   0  -3  436.66   31.70
   0   0   3  431.36   31.60
   0   0   3  395.86   30.90
   0   0   3  438.16   33.30
   0   0   3  385.06   32.30
   0   0   3  464.65   31.30
  -1  -1  -3   44.60    6.10
  -1   2  -3   39.10    5.20
  -1   2  -3   35.20    4.50
   2  -1  -3   52.99    6.40
  -1  -1  -3   35.60    7.80
  -1   2  -3   41.50    5.00
  -1  -1  -3   39.00    5.50
  -1   2  -3   40.70    7.80
   2  -1  -3   45.00    8.60
   2  -1  -3   61.19    6.70
  -1   2  -3   33.00    6.50
  -1  -1  -3   45.70    7.30
  -1  -1  -3   52.49    7.00
   1   1   3   37.90    7.10
   1   1   3   52.89    8.20
   1   1   3   48.20    8.50
  -2   1   3   48.30    8.80
   1  -2   3   33.90    7.20
  -2   1   3   56.99    6.30
  -2   1   3   56.59    6.30
  -2   1   3   47.40    7.10
   1  -2   3   40.60    7.80
   1   1   3   48.80    4.70
   1  -2   3   35.10    6.00
   1   1   3   53.69    6.40
   1  -2   3   41.40    5.20
  -2   1   3   47.50    6.70
   1   1  -3   29.90    4.30
  -2   1  -3   43.40    6.20
  -2   1  -3   54.29    8.00
   1  -2  -3   56.19    7.40
  -2   1  -3   53.69    6.00
  -2   1  -3   49.70    7.80
   1   1  -3   39.60    5.60
   1   1  -3   49.70    8.00
   1   1  -3   41.70    7.20
   1  -2  -3   32.60    5.90
   1  -2  -3   47.50    6.10
   1   1  -3   41.90    6.00
   1  -2  -3   39.00    9.50
  -1   2   3   42.50   10.10
  -1  -1   3   33.00    5.00
   2  -1   3   44.40    7.60
   2  -1   3   54.39    6.60
  -1  -1   3   33.90    4.30
  -1  -1   3   44.30    5.80
  -1  -1   3   32.70    7.20
  -1   2   3   52.89    6.10
  -1  -1   3   38.20    7.30
   2  -1   3   48.00    7.70
  -1   2   3   39.60    5.90
  -1  -1   3   37.10    4.50
   4  -2  -3   20.40    5.50
  -2   4  -3   33.00    5.40
  -2   4  -3   19.70    5.50
  -2   4  -3   25.70    3.80
  -2  -2  -3   20.30    7.10
  -2  -2  -3   13.80    5.50
  -2  -2  -3   34.10    7.10
  -2   4  -3   24.30    5.60
  -2   4  -3   23.20    3.30
  -2  -2  -3   15.50    5.30
   4  -2  -3    8.80    4.50
   4  -2  -3   20.50    4.30
  -2   4  -3   21.80    7.20
   4  -2  -3   24.50    9.50
   2   2   3   13.80    4.30
   2  -4   3    7.90    6.10
  -4   2   3   17.10    7.20
  -4   2   3   12.70    5.70
   2   2   3   26.00    7.10
  -4   2   3   10.00    7.40
   2  -4   3   29.30    6.90
  -4   2   3   21.90    4.90
   2  -4   3   29.10    6.90
  -4   2   3   22.10    5.00
   2   2   3   21.80    8.10
   2  -4   3   23.10    5.30
   2   2   3   16.60    3.80
  -4   2   3   23.80    8.60
   2  -4   3   34.00    7.50
   2   2   3   18.70    5.20
  -3   0  -3 8860.01  644.24
   0   3  -3 9829.22  644.34
  -3   0  -3 8331.67  646.44
   3  -3  -3 8896.01  645.44
   0   3  -3 9189.68  644.64
  -3   0  -3 8342.07  646.94
   0   3  -3 9634.34  645.44
  -3   0  -3 9167.28  647.14
   0   3  -3 9312.67  646.94
   3  -3  -3 9122.09  645.94
   0  -3   3 9333.37  646.64
  -3   3   3 8999.60  645.14
   3   0   3 7919.91  644.34
   0  -3   3 8556.44  651.13
  -3   3   3 8395.96  645.64
   0  -3   3 9999.00  646.14
   0  -3   3 8533.85  645.14
   0  -3   3 9403.76  644.64
  -3   3   3 9698.33  649.34
   3   0  -3 3064.19  217.88
  -3   3  -3 3184.38  218.88
   0  -3  -3 2904.91  217.68
  -3   3  -3 2972.40  219.38
   3   0  -3 2921.51  218.78
  -3   3  -3 3320.57  217.28
  -3   3  -3 3228.38  219.98
  -3   3  -3 3083.49  217.98
   3   0  -3 3054.89  217.78
  -3   0   3 3182.08  217.48
   0   3   3 3012.10  217.88
  -3   0   3 2941.31  217.48
  -3   0   3 3232.98  219.88
   3  -3   3 2940.51  219.58
  -3   0   3 2881.61  218.88
  -3   0   3 2866.11  217.58
   3  -3   3 2695.13  220.08
  -3   6  -3   49.90   11.10
  -3   6  -3   38.80    8.20
  -3  -3  -3   49.30    9.40
  -3   6  -3   33.80    4.50
   6  -3  -3   40.50   11.50
  -3  -3  -3   26.60    6.40
  -3  -3  -3   24.40    9.60
  -3   6  -3   49.60    9.70
  -3  -3  -3   39.40   10.10
  -3   6  -3   36.30    5.40
  -3   6  -3   33.80    9.10
   6  -3  -3   37.80    6.60
  -3  -3  -3   25.10    8.90
  -3   6  -3   39.80    9.90
  -6   3   3   52.29    8.20
   3   3   3   23.70    7.50
   3  -6   3   37.10    8.80
   3   3   3   33.70    6.60
   3  -6   3   23.90    8.70
  -6   3   3   48.40    6.90
  -6   3   3   49.70   12.60
   3  -6   3   29.20    7.90
   3   3   3   19.70    7.50
  -6   3   3   55.19   12.30
  -6   3   3   53.79   11.90
   3   3   3   20.70    9.90
   3   3   3   36.40    8.00
  -1   5  -3   65.39    7.90
  -4  -1  -3   53.29    7.80
  -1   5  -3   47.20    8.50
   5  -4  -3   51.99   14.60
  -4  -1  -3   54.89   12.10
   5  -4  -3   39.50    7.20
  -1   5  -3   53.99    4.90
   5  -4  -3   52.79    6.50
  -1   5  -3   54.79    8.50
  -1   5  -3   79.99    9.90
  -1   5  -3   57.59    6.00
  -4  -1  -3   55.79    8.20
  -4  -1  -3   56.89   11.80
  -4  -1  -3   44.20    8.50
   5  -4  -3   60.79    9.80
   1  -5   3   49.40    9.30
   1  -5   3   50.79    9.90
   4   1   3   55.19    7.20
  -5   4   3   61.89    7.90
  -5   4   3   60.69   13.60
   4   1   3   52.99   10.00
  -5   4   3   62.39    8.90
   1  -5   3   70.69   10.00
   4   1   3   58.09    9.00
   1  -5   3   61.29    9.50
  -5   4   3   60.99   14.50
   4   1   3   37.50    9.90
  -5   4   3   53.79    7.60
  -4   2  -3   21.60    9.20
   2   2  -3   17.20    6.50
  -4   2  -3   12.50    4.90
   2  -4  -3   20.70    5.10
  -4   2  -3   16.20    7.00
   2   2  -3   19.30    4.00
   2   2  -3   19.90    5.90
  -4   2  -3   22.50    4.40
  -4   2  -3   10.50    6.80
   2  -4  -3   19.20    7.20
   2  -4  -3   15.90    3.20
   2  -4  -3   15.50    9.20
   2   2  -3   16.00    4.50
  -4   2  -3   22.00    3.70
  -4   2  -3   15.80    3.60
  -2  -2   3   29.90    7.30
  -2  -2   3   24.40    4.40
  -2   4   3   24.00    6.50
  -2   4   3   17.40   11.60
   4  -2   3    8.30    4.80
  -2  -2   3   26.40    6.30
  -2  -2   3   26.20    3.30
   4  -2   3   15.10    7.50
  -2  -2   3   25.00    6.30
  -2   4   3   16.00    3.80
   4  -2   3   19.30    6.70
   4  -2   3   14.90    8.20
  -4   5  -3  202.38   15.10
  -1  -4  -3  193.98   16.10
  -4   5  -3  209.18   20.90
  -1  -4  -3  160.28   15.60
  -1  -4  -3  192.28   18.30
  -1  -4  -3  169.58   18.00
   5  -1  -3  158.68   15.30
  -1  -4  -3  144.59   17.50
  -4   5  -3  208.98   19.20
  -4   5  -3  201.38   16.40
   5  -1  -3  145.69   18.70
  -5   1   3  152.48   15.30
   1   4   3  186.78   17.50
   4  -5   3  196.28   20.90
  -5   1   3  161.48   15.50
  -5   1   3  178.38   20.10
   1   4   3  153.98   15.60
  -5   1   3  166.58   17.30
   4  -5   3  204.48   17.70
  -5   1   3  157.08   15.70
   4  -5   3  169.28   20.00
   1   4   3  193.38   16.30
   1   4   3  172.98   16.50
  -4   8  -3   -2.10    7.30
  -4   8  -3    1.60    9.10
  -4   8  -3   11.40    7.60
  -4   8  -3   11.10    6.20
  -4   8  -3    4.50    5.20
  -4  -4  -3    3.80    5.60
  -4   8  -3    8.10   13.60
  -4  -4  -3    3.20    9.50
  -4   8  -3    3.70    2.80
  -4  -4  -3   39.10   11.90
   8  -4  -3    9.50   13.40
   8  -4  -3   14.10    5.20
   4   4   3    8.90    8.10
   4   4   3    4.20    8.50
  -8   4   3   12.40    5.70
   4  -8   3    8.60    8.20
   4   4   3   10.80    6.10
   4  -8   3    6.00    7.90
  -8   4   3   13.80    4.70
  -8   4   3   17.60    7.30
   4   4   3    6.40   10.50
  -8   4   3   28.10   15.00
   7  -5  -3  456.05   34.80
  -5  -2  -3  450.35   37.10
  -2   7  -3  508.15   34.50
  -5  -2  -3  454.25   37.20
  -2   7  -3  462.55   38.60
  -2   7  -3  512.25   38.00
  -5  -2  -3  412.26   39.40
  -2   7  -3  464.55   39.70
  -2   7  -3  504.35   36.30
  -2   7  -3  405.56   34.40
   5   2   3  431.56   40.00
   2  -7   3  494.15   39.30
   2  -7   3  452.05   38.40
  -7   5   3  457.65   36.50
   5   2   3  486.35   40.20
  -7   5   3  434.96   44.10
  -7   5   3  468.45   38.00
   5   2   3  452.15   37.40
   1   4  -3   53.69    9.50
  -5   1  -3   49.40    8.70
  -5   1  -3   50.49    7.50
  -5   1  -3   47.00   11.20
   4  -5  -3   48.70    9.50
   1   4  -3   57.49    9.30
  -5   1  -3   68.99    7.40
   1   4  -3   53.59    6.50
  -5   1  -3   75.69   13.70
   1   4  -3   67.79    8.00
   4  -5  -3   38.20    7.20
   1   4  -3   54.79    6.70
  -1  -4   3   63.49   10.80
  -4   5   3   49.00    5.80
  -1  -4   3   58.39    9.30
   5  -1   3   41.90   10.40
   5  -1   3   60.69   11.70
  -1  -4   3   58.79    5.30
   5  -1   3   47.80    8.30
  -1  -4   3   73.19    9.00
  -4   5   3   44.20    6.90
  -4   5   3   55.89    8.50
  -1  -4   3   59.79    6.40
  -1  -4   3   59.49   10.20
  -4   5   3   47.70   16.50
  -5   4  -3  212.18   23.50
  -5   4  -3  153.68   14.90
   1  -5  -3  199.28   15.80
   1  -5  -3  165.48   15.80
  -5   4  -3  168.98   19.00
   4   1  -3  207.98   18.80
   4   1  -3  214.08   15.80
  -5   4  -3  170.08   19.30
   1  -5  -3  153.28   15.40
   1  -5  -3  172.28   18.50
   4   1  -3  218.38   16.60
  -5   4  -3  173.88   15.10
   5  -4   3  138.09   19.90
  -4  -1   3  205.18   15.70
  -1   5   3  161.58   24.20
  -4  -1   3  194.98   15.90
   5  -4   3  160.88   17.50
   5  -4   3  157.58   20.40
  -1   5   3  171.28   16.60
  -2  -5  -3  193.48   20.90
  -2  -5  -3  152.28   15.30
  -5   7  -3  161.18   17.90
   7  -2  -3  159.28   14.40
  -5   7  -3  128.19   15.90
  -5   7  -3  120.29   14.60
   7  -2  -3  206.18   24.10
  -5   7  -3  140.59   19.70
  -5   7  -3  160.38   21.00
  -5   7  -3  144.19   13.60
  -5   7  -3  176.78   21.40
  -7   2   3  190.68   20.90
   2   5   3  146.69   16.20
   2   5   3  132.29   15.50
  -7   2   3  165.68   15.90
   2   5   3  161.08   16.30
  -7   2   3  165.58   14.50
   5  -7   3  132.29   17.30
  -7   2   3  195.48   22.20
   5  -7   3  107.69   18.90
   5  -7   3  150.48   19.70
  -7   2   3  182.38   15.00
  -5  -5  -3   68.99   12.20
  -5  -5  -3   84.09   16.60
  -5  10  -3  106.49   16.70
  -5  10  -3   65.09   10.20
  -5  10  -3   80.99    7.20
  -5  10  -3   89.09   11.70
  -5  10  -3  100.49   17.00
  -5  10  -3   82.39   15.40
   5   5   3   51.59   15.40
   5   5   3   64.49   14.80
   5   5   3   72.79   14.50
   5 -10   3   69.59   14.40
   5   5   3   72.29   13.00
  -3   9  -3 1872.61  133.69
  -3   9  -3 1972.60  127.99
  -6  -3  -3 1626.04  129.39
   9  -6  -3 1731.03  126.79
   6   3   3 1692.33  127.09
   6   3   3 1574.84  131.99
  -9   6   3 1649.93  128.49
   6   3   3 1638.54  132.09
   3  -9   3 1973.70  129.19
   0   6  -3  702.83   49.40
   0   6  -3  635.24   47.90
  -6   0  -3  534.55   51.79
   0   6  -3  603.54   49.00
   0   6  -3  624.14   50.19
   0   6  -3  671.83   45.70
  -6   6   3  636.04   47.50
  -6   6   3  637.84   49.60
  -6   6   3  620.04   46.10
   6   0   3  611.94   51.89
   0  -6   3  607.44   47.70
   0  -6   3  616.74   49.70
   0  -6   3  593.74   49.70
   6   0   3  614.44   51.69
   6   0   3  637.24   48.60
   3   3  -3   38.40    7.20
   3   3  -3   27.10    5.20
  -6   3  -3   39.00   11.00
   3   3  -3   46.90    8.90
  -6   3  -3   26.20   10.20
  -6   3  -3   50.39   13.40
   3  -6  -3   33.50    5.00
  -6   3  -3   51.99    7.40
  -6   3  -3   49.40    6.60
   3   3  -3   35.30    8.80
   3  -6  -3   33.30    7.10
   3   3  -3   33.60    4.60
   3  -6  -3   36.50    9.70
  -3  -3   3   46.20    7.20
  -3  -3   3   30.90    8.70
  -3   6   3   29.00   16.70
   6  -3   3   60.19   12.50
  -3   6   3   36.30    8.50
  -3   6   3   24.60    6.90
  -3  -3   3   32.60    5.60
  -3   6   3   38.40    6.10
  -3  -3   3   40.70    8.90
   6  -3   3   37.20   11.20
  -3  -3   3   48.30    6.00
  -6   6  -3 2269.57  160.68
  -6   6  -3 2180.28  165.48
  -6   6  -3 2285.37  161.28
  -6   6  -3 2272.87  161.48
  -6   6  -3 2293.77  163.08
   6   0  -3 1993.30  162.08
   0  -6  -3 1951.50  160.78
   6   0  -3 2191.68  164.28
  -6   6  -3 2321.27  165.18
   0  -6  -3 2040.80  161.28
   6   0  -3 2334.07  161.48
  -6   6  -3 2253.87  163.88
   6   0  -3 2162.08  164.08
   0   6   3 2304.77  162.58
  -6   0   3 2269.57  161.68
   6  -6   3 2130.59  165.78
  -6   0   3 2426.36  163.88
   0   6   3 2385.36  162.18
  -6   0   3 2203.48  161.48
   6  -6   3 2146.39  165.28
   6  -6   3 2335.57  163.68
   9  -3  -3 1010.10   83.29
  -3  -6  -3  905.51   77.69
  -6   9  -3 1076.99   77.69
  -6   9  -3 1102.49   79.99
  -6   9  -3 1115.09   75.59
  -6   9  -3 1094.39   83.49
   9  -3  -3  917.11   81.09
  -9   3   3  976.80   77.59
  -9   3   3 1091.79   82.29
   6  -9   3 1032.00   80.49
  -9   3   3  998.00   78.39
   3   6   3 1034.10   79.39
   3   6   3  961.30   78.19
   6  -9   3 1124.69   79.79
  -9   3   3 1057.49   77.09
  -6  12  -3   32.80   10.60
  -6  -6  -3   46.00   11.60
  -6  12  -3   40.60   16.10
  12  -6  -3   38.20   21.10
  -6  12  -3   49.60   18.00
  -6  -6  -3   23.50   12.20
   6 -12   3   48.50   14.10
 -12   6   3   42.60   14.50
   6   6   3    5.00   15.30
 -12   6   3   31.20   11.90
 -12   6   3   45.00    8.90
   6   6   3   42.40   13.50
   6   6   3   32.80   11.00
  11  -7  -3   88.39   25.60
  -4  11  -3  100.49   17.20
  -7  -4  -3   99.59   16.60
  11  -7  -3  105.49   12.70
  -4  11  -3  129.89   20.90
  -7  -4  -3   74.19   13.30
   7   4   3  117.39   21.20
 -11   7   3   97.89   14.50
   7   4   3   76.89   14.50
   7   4   3   95.29   23.20
 -11   7   3   62.09   15.30
   4 -11   3  109.99   17.50
  -1   8  -3   17.90    9.80
   8  -7  -3   15.90    4.10
  -7  -1  -3   16.50    9.40
  -1   8  -3    5.50   13.00
  -1   8  -3   15.70    4.80
   8  -7  -3    7.40   16.10
  -1   8  -3   21.80    9.10
  -7  -1  -3   21.70    7.90
   1  -8   3    5.80    6.80
  -8   7   3    5.60    8.60
   7   1   3    2.90   11.90
   7   1   3   14.60   12.60
   1  -8   3   15.60    5.80
  -8   7   3   23.60    6.40
   1  -8   3    5.10    8.90
   2   5  -3  470.65   37.80
   2   5  -3  427.16   38.20
  -7   2  -3  491.75   36.40
   5  -7  -3  422.16   36.30
  -7   2  -3  448.46   36.60
   5  -7  -3  447.36   34.10
   5  -7  -3  499.25   34.30
   2   5  -3  503.85   34.80
   7  -2   3  450.35   41.80
  -2  -5   3  487.25   34.70
  -5   7   3  454.35   35.70
  -5   7   3  442.06   38.10
  -2  -5   3  461.15   34.70
   7  -2   3  426.36   41.90
  -2  -5   3  467.55   39.40
   2  -7  -3  121.59   14.70
   2  -7  -3  163.58   13.90
   5   2  -3  130.79   17.50
  -7   5  -3  170.48   15.40
   5   2  -3  143.79   14.90
  -7   5  -3  169.28   13.60
  -7   5  -3  175.78   14.50
   5   2  -3  120.79   16.70
  -2   7   3  142.89   16.40
   7  -5   3  146.49   21.20
   7  -5   3  174.18   22.10
  -5  -2   3  127.49   14.80
  -2   7   3  148.49   16.80
  -5  -2   3  147.79   13.90
  -7   8  -3    4.70    6.10
  -1  -7  -3   10.80    6.40
   8  -1  -3    0.70   10.10
  -1  -7  -3    1.20    5.40
  -7   8  -3    5.20    4.60
  -7   8  -3   11.90    7.00
   8  -1  -3    1.00   10.00
  -7   8  -3    5.80    3.90
  -7   8  -3   17.10    9.20
  -8   1   3    3.90   10.40
  -8   1   3    4.20    5.50
   7  -8   3    3.50   10.90
   1   7   3   12.00    7.80
   7  -8   3    5.10   13.90
   1   7   3   12.10    6.90
  -8   1   3    0.90    5.70
   1   7   3    1.00    7.00
   7  -8   3    4.80    8.50
  -8   1   3   -6.60    5.90
   1   7   3    1.50    7.00
  11  -4  -3    2.00   16.60
  -7  11  -3   38.70    9.60
  -7  11  -3   49.60   14.00
  -7  11  -3   41.20    8.50
  -4  -7  -3   15.50    9.20
  11  -4  -3    9.20   16.80
  -7  11  -3   25.10    5.20
  -7  11  -3   28.80    5.40
 -11   4   3   20.40    8.10
   4   7   3   42.60   13.50
 -11   4   3   28.50   10.10
   4   7   3   14.90   12.40
 -11   4   3   31.20   11.50
   4   7   3   17.50   10.70
   7 -11   3   44.60   12.00
  -7  14  -3   -9.10   20.90
  -7  14  -3   24.90   20.50
  14  -7  -3   16.50   25.80
  -7  -7  -3   -4.20   15.30
  -7  14  -3    0.90   12.40
  -7  -7  -3    9.20   13.30
 -14   7   3   -3.70    9.50
 -14   7   3    6.00   15.50
   7   7   3  -10.30   19.60
   7   7   3  -40.70   25.60
   7 -14   3    2.10   16.50
 -14   7   3   -8.60   11.70
   7   7   3   -0.80   13.10
  -5  13  -3 1296.67   98.99
  -8  -5  -3 1334.07  102.99
  -5  13  -3 1446.26  111.49
  -8  -5  -3 1405.96  101.49
  -5  13  -3 1439.16  105.69
   8   5   3 1343.17   99.29
   8   5   3 1250.27  102.99
   5 -13   3 1304.87  103.49
 -13   8   3 1276.97  100.99
 -13   8   3 1239.78  103.39
  -2  10  -3  199.78   27.30
  -8  -2  -3  221.68   23.00
  -8  -2  -3  197.68   20.60
  -2  10  -3  233.38   24.20
  -2  10  -3  151.08   30.80
   2 -10   3  148.99   18.90
   8   2   3  190.68   28.20
   8   2   3  219.58   29.10
   8   2   3  189.98   22.20
   8   2   3  158.48   14.90
   2 -10   3  184.58   23.80
   1   7  -3   -0.10    7.90
  -8   1  -3    3.80    6.60
   1   7  -3   15.10    3.10
   1   7  -3   12.20    8.60
  -8   1  -3   16.60    7.70
  -8   1  -3   11.00    8.40
  -1  -7   3   21.80    6.30
   8  -1   3    4.40   13.20
   8  -1   3   -7.90   12.10
  -1  -7   3   18.60    6.50
  -1  -7   3   11.30    3.10
  -1  -7   3    8.10   10.30
  -7   8   3   17.60    9.00
  -7   8   3   12.00    5.70
   4   4  -3   -2.30    8.90
   4   4  -3   -0.30    4.80
  -8   4  -3    9.20    4.00
  -8   4  -3   18.80    5.50
  -8   4  -3   13.40    6.60
   4  -8  -3    8.60    3.30
   4  -8  -3    5.40    6.30
   4   4  -3    5.40    7.50
   4   4  -3    9.00    5.40
  -8   4  -3   18.10    8.30
  -4   8   3    2.90    7.50
   8  -4   3   13.20   12.90
  -4  -4   3    8.40    5.60
   8  -4   3   26.50   13.30
  -4   8   3   17.50    8.70
  -4  -4   3    1.70    5.00
  -4   8   3   -0.50    4.00
  -4  -4   3    1.60    4.30
   7   1  -3   13.50    9.30
   1  -8  -3    7.20    7.90
  -8   7  -3    4.20    6.10
   1  -8  -3    3.00    5.10
   1  -8  -3    2.70    5.80
  -8   7  -3    3.40    4.50
  -8   7  -3    5.50    6.20
   7   1  -3   10.90   10.40
  -8   7  -3    7.90    5.30
   7   1  -3   -2.40    9.00
  -7  -1   3   13.10    6.30
  -1   8   3    3.50    8.20
   8  -7   3   -3.60   14.60
  -7  -1   3   -1.20    5.00
  -1   8   3    8.50    7.90
   8  -7   3    8.00   13.00
  -1   8   3   -1.60    5.50
  10  -2  -3  909.41   74.49
  -8  10  -3  843.92   70.49
  10  -2  -3  976.00   76.09
  -8  10  -3  948.81   73.69
  -2  -8  -3  960.50   70.69
  -8  10  -3  889.31   68.19
  -8  10  -3  882.51   67.89
  -8  10  -3  819.42   71.69
   2   8   3  891.81   71.59
   8 -10   3  949.90   72.59
   2   8   3  907.61   72.09
 -10   2   3 1018.50   71.79
 -10   2   3  997.50   70.79
   2   8   3  881.41   71.69
 -10   2   3  972.10   70.19
  13  -5  -3  183.88   31.80
  -5  -8  -3  157.28   22.90
  -5  -8  -3  188.88   21.80
  -8  13  -3  159.48   21.60
  -8  13  -3  177.78   29.50
  -8  13  -3  171.38   28.70
   5   8   3  145.89   24.40
 -13   5   3  202.18   20.80
 -13   5   3  223.08   29.70
   5   8   3  174.48   24.20
   5   8   3  144.09   22.90
   8 -13   3  161.68   24.60
  -9  -6  -3  590.34   56.09
  -6  15  -3  666.13   62.79
  -6  15  -3  689.13   67.89
  -9  -6  -3  700.03   58.69
 -15   9   3  631.94   58.89
   9   6   3  579.34   71.49
   6 -15   3  628.54   58.99
 -15   9   3  645.54   54.99
   9   6   3  630.44   60.59
  -3  12  -3  416.16   47.40
  -3  12  -3  429.56   31.80
  -3  12  -3  380.26   39.10
  -9  -3  -3  369.26   38.50
  -9  -3  -3  328.67   34.70
 -12   9   3  328.87   37.00
   9   3   3  406.26   31.90
   3 -12   3  420.46   38.40
   9   3   3  311.97   36.80
 -12   9   3  328.87   34.00
   9   3   3  341.47   44.10
  -9   0  -3  403.16   33.90
   0   9  -3  358.36   41.70
  -9   0  -3  458.15   35.10
   0   9  -3  341.07   31.30
   0   9  -3  400.46   39.00
   0   9  -3  393.06   34.90
  -9   9   3  371.76   28.30
   0  -9   3  328.37   35.80
   0  -9   3  338.67   31.80
   9   0   3  379.06   35.60
  -9   9   3  410.06   32.50
   9   0   3  406.26   43.40
  -9   9   3  397.16   36.80
  -9   9   3  408.76   28.50
   9   0   3  393.86   43.40
  -9   3  -3 1813.62  128.09
  -9   3  -3 1605.84  127.99
  -9   3  -3 1789.22  127.79
   9  -3   3 1682.53  134.39
  -3  -6   3 1899.71  128.19
  -6   9   3 1630.24  126.49
   6   3  -3 1043.30   78.49
   6   3  -3 1120.79   81.99
  -9   6  -3  970.00   78.09
  -9   6  -3 1101.29   76.49
   3  -9  -3  963.20   76.09
  -9   6  -3 1097.19   77.79
   6   3  -3 1067.39   81.19
  -9   6  -3 1069.49   81.29
  -6  -3   3 1091.39   78.59
  -6  -3   3 1035.30   78.39
  -3   9   3  941.41   80.19
   9  -6   3  988.20   85.09
  -6  -3   3 1124.29   77.69
   9  -6   3 1041.70   85.59
  -3   9   3  965.30   79.09
   9   0  -3  148.89   20.60
  -9   9  -3  159.38   19.00
  -9   9  -3  179.08   22.70
  -9   9  -3  134.49   15.10
   0  -9  -3  129.69   16.50
   9   0  -3  106.79   20.30
   0  -9  -3  179.78   16.10
   9   0  -3  153.58   25.00
  -9   9  -3  139.19   14.70
  -9   9  -3  139.59   17.30
  -9   0   3  151.58   17.40
  -9   0   3  152.28   17.50
   9  -9   3  170.88   27.20
   0   9   3  151.38   17.60
   0   9   3  141.99   19.00
   0   9   3  143.39   18.90
  -9  12  -3  417.16   35.20
  -9  12  -3  360.16   29.80
  12  -3  -3  341.97   43.10
  -9  12  -3  434.16   41.70
  12  -3  -3  387.86   42.80
  -3  -9  -3  348.57   34.70
  -9  12  -3  384.66   30.00
  -9  12  -3  373.16   38.50
 -12   3   3  384.66   37.10
   3   9   3  305.47   35.90
   3   9   3  330.07   38.30
   3   9   3  356.26   36.70
   9 -12   3  418.66   38.20
 -12   3   3  393.66   33.50
 -12   3   3  392.96   34.40
  -9  15  -3  766.72   64.99
  -9  15  -3  859.01   73.29
  -9  15  -3  829.12   73.09
  -6  -9  -3  778.72   65.69
  -6  -9  -3  858.81   64.49
   6   9   3  733.33   67.39
 -15   6   3  725.63   61.99
 -15   6   3  617.14   67.79
   6   9   3  709.73   65.99
   9 -15   3  864.01   68.59
  -4  14  -3  188.88   33.10
  -4  14  -3  168.88   27.00
 -10  -4  -3  178.28   24.60
  -4  14  -3  252.47   32.60
  10   4   3  205.68   35.10
  10   4   3  200.38   36.70
 -14  10   3  152.48   26.90
   4 -14   3  216.88   31.00
 -14  10   3  182.88   23.60
  -1  11  -3   14.10   16.80
  -1  11  -3   -7.10   13.40
 -10  -1  -3   18.70   10.90
 -10  -1  -3   20.50   12.10
  -1  11  -3    9.00    8.40
  10   1   3   31.40   14.10
  10   1   3   27.00   23.10
 -11  10   3    7.20   13.20
   1 -11   3   25.00   15.20
 -11  10   3   10.60    9.80
   2   8  -3  183.38   24.10
 -10   2  -3  208.58   20.70
  10  -2   3  199.98   29.80
  -2  -8   3  183.28   25.60
  -8  10   3  198.98   19.10
  -8  10   3  175.28   24.10
  -2  -8   3  176.68   14.70
  -2  -8   3  163.68   19.50
   5   5  -3   78.09   12.70
   5   5  -3  104.09   17.10
   5   5  -3   83.59   10.40
   5   5  -3   68.89   15.00
   5 -10  -3   72.29    6.70
  -5  -5   3   56.69   11.50
  -5  10   3   72.59   14.40
  -5  10   3   92.99   10.70
  -5  10   3   99.29   17.80
  -5  -5   3   75.79    9.90
  10  -5   3  123.99   23.60
  -5  -5   3   85.39   12.20
  10  -5   3  121.09   22.00
   2 -10  -3  821.42   68.29
 -10   8  -3  986.60   69.19
   8   2  -3  912.31   73.19
   8   2  -3  828.62   71.59
   8   2  -3  857.41   73.59
 -10   8  -3  998.10   71.29
   2 -10  -3  968.40   68.09
 -10   8  -3 1021.00   68.69
  -8  -2   3  899.11   70.29
  -2  10   3  846.82   71.79
  -8  -2   3  856.21   69.19
  -2  10   3  904.61   70.99
  10  -8   3  946.11   81.39
 -10  11  -3    5.00    7.10
  11  -1  -3   31.30   17.80
  11  -1  -3   45.10   19.10
 -10  11  -3    8.90   15.50
 -10  11  -3   -3.30    5.90
  -1 -10  -3   -0.20    8.70
 -10  11  -3    0.90   10.80
 -10  11  -3   11.20   11.20
 -11   1   3   32.90   11.60
 -11   1   3   11.70    9.00
   1  10   3    8.50   11.00
   1  10   3    6.10   11.70
   1  10   3   16.60   12.60
 -10  14  -3  322.97   48.40
  14  -4  -3  300.47   42.70
  14  -4  -3  356.86   46.80
 -10  14  -3  334.77   42.90
  -4 -10  -3  400.56   34.10
 -10  14  -3  300.47   36.40
  10 -14   3  290.67   39.30
   4  10   3  315.37   37.60
   4  10   3  342.87   40.50
   4  10   3  291.67   36.60
 -14   4   3  377.26   34.60
 -11  -2  -3  139.89   21.20
  -2  13  -3  161.98   18.80
 -11  -2  -3   91.69   20.10
  -2  13  -3  126.59   22.60
  -2  13  -3  136.99   30.50
 -13  11   3  146.59   20.80
   2 -13   3  147.89   26.60
 -13  11   3  112.39   24.50
  11   2   3  120.99   32.80
  11   2   3  121.39   24.80
   1  10  -3   39.80   19.10
 -11   1  -3   23.10   13.20
 -11   1  -3   26.30   11.60
   1  10  -3   30.30   15.50
 -10  11   3   15.60   15.40
  -1 -10   3   10.40   14.80
 -10  11   3   23.40    9.80
  11  -1   3   18.20   24.10
 -11   4  -3   80.59   14.50
 -11   4  -3   78.29   13.00
   4   7  -3   99.49   18.10
   4   7  -3  103.39   19.10
  11  -4   3  106.99   25.70
  -4  -7   3   84.89   13.40
  -7  11   3  114.79   18.80
  -7  11   3   73.29   11.10
  -4  -7   3   89.99   13.80
  -7  11   3  107.99   19.70
 -11   7  -3   18.40    7.70
   7   4  -3   45.30   13.20
 -11   7  -3   24.60    9.40
   7   4  -3   49.80   13.30
   7   4  -3   42.60   16.00
   4 -11  -3   27.20    5.10
 -11   7  -3   23.30    6.60
   4 -11  -3   12.50    8.80
  -7  -4   3   41.20   10.10
  -4  11   3   28.00   12.60
  -7  -4   3   43.10    8.40
  -4  11   3   14.20   15.30
  11  -7   3   27.30   22.50
 -11  10  -3   31.30   12.60
  10   1  -3    6.70   14.30
 -11  10  -3   15.60    6.70
 -11  10  -3   21.10   10.00
   1 -11  -3    8.60    7.90
 -11  10  -3   13.50    8.60
  10   1  -3   -7.30   17.10
  10   1  -3   36.50   17.00
 -11  10  -3   25.10   14.30
  11 -10   3   15.50   24.00
 -10  -1   3    0.60   10.30
  -1  11   3   12.90    9.20
  -1  11   3   -0.90   11.70
 -10  -1   3    5.00    9.10
  -1  11   3   12.00   12.80
  -2 -11  -3   -7.70   13.30
 -11  13  -3    6.50   15.20
  13  -2  -3  -40.70   25.10
 -11  13  -3   -1.20    8.70
 -11  13  -3  -28.40   19.00
  13  -2  -3   19.60   21.70
 -11  13  -3   22.30   15.40
   2  11   3    1.20   15.50
   2  11   3    7.80   15.50
 -13   2   3    6.00   11.70
 -13   2   3   -7.90   13.50
 -13   2   3    8.20   21.10
   0  12  -3  395.26   42.60
   0  12  -3  502.35   52.59
 -12   0  -3  439.16   41.10
 -12   0  -3  440.76   40.50
 -12  12   3  398.56   38.00
  12   0   3  457.15   56.29
 -12  12   3  364.56   42.80
   0 -12   3  459.45   47.60
 -12   3  -3  272.27   35.10
   3   9  -3  420.56   42.00
   3   9  -3  407.26   38.40
 -12   3  -3  364.06   32.70
  -9  12   3  346.67   39.70
  -3  -9   3  331.27   40.10
  -9  12   3  306.37   30.20
  -3  -9   3  366.76   26.40
  12  -3   3  299.07   45.60
  -3  -9   3  346.37   32.70
  -9  12   3  315.17   40.90
   6   6  -3   40.00   17.90
 -12   6  -3   28.70   12.10
   6   6  -3   49.70   17.10
 -12   6  -3   27.80    9.50
   6   6  -3   37.70   15.00
  -6  -6   3   48.40    9.20
  -6  12   3   31.00   15.50
  -6  -6   3   27.10   11.90
  12  -6   3   59.89   28.00
  -6  12   3   29.00   16.60
  -6  12   3   35.60    7.60
 -12   9  -3  398.56   37.70
   9   3  -3  402.86   41.20
   9   3  -3  347.07   41.00
 -12   9  -3  383.56   33.00
 -12   9  -3  413.56   33.00
   9   3  -3  424.06   47.50
 -12   9  -3  383.86   35.00
  -3  12   3  346.57   38.20
  12  -9   3  362.46   49.60
  -9  -3   3  420.86   34.70
  -9  -3   3  407.76   38.00
  -3  12   3  414.56   33.60
  -3  12   3  338.27   37.40
 -12  12  -3  357.16   34.60
  12   0  -3  375.46   47.40
 -12  12  -3  430.76   38.30
 -12  12  -3  367.06   39.90
 -12  12  -3  416.36   39.00
  12   0  -3  477.25   51.89
 -12  12  -3  426.06   46.40
   0 -12  -3  402.36   35.90
 -12   0   3  389.16   37.60
 -12   0   3  422.56   39.40
   0  12   3  417.86   39.90
   0  12   3  364.36   41.40
 -13  -1  -3  150.48   24.00
  -1  14  -3  134.39   26.40
 -13  -1  -3  164.68   24.20
  -1  14  -3   99.29   31.40
 -14  13   3  117.79   20.70
  13   1   3   91.89   38.30
 -13   2  -3   71.29   17.80
 -13   2  -3  121.59   19.10
   2  11  -3  131.19   24.90
   2  11  -3  120.99   26.60
  -2 -11   3  178.68   29.50
 -11  13   3  102.49   17.00
 -11  13   3  132.39   26.90
  13  -2   3  134.79   34.90
 -11  13   3   71.39   22.50
 -13   5  -3 1178.08   97.09
   5   8  -3 1256.47  100.59
 -13   5  -3 1384.36   96.89
   5   8  -3 1215.78  101.99
   5   8  -3 1254.67   97.89
  -8  13   3 1305.27   93.99
  -5  -8   3 1271.17   92.99
  -8  13   3 1231.68   99.49
  13  -5   3 1250.17  113.99
  -8  13   3 1284.17  101.49
   8   5  -3  130.89   25.00
   8   5  -3  172.08   27.60
   8   5  -3  148.79   27.90
 -13   8  -3  205.28   23.50
  -5  13   3  131.49   22.30
  -8  -5   3  176.28   22.90
  -5  13   3  166.98   27.60
  -8  -5   3  148.89   19.10
  13  -8   3  275.07   43.50
   2 -13  -3   11.50    8.90
 -13  11  -3   11.00    8.20
 -13  11  -3   19.50   11.10
  11   2  -3   -1.60   19.50
  11   2  -3   29.00   22.60
  11   2  -3   35.50   24.60
 -13  11  -3   46.80   20.50
 -13  11  -3   15.40   11.90
 -11  -2   3    8.50   15.60
  -2  13   3    5.20   16.40
 -11  -2   3    1.90   14.10
  13 -11   3  -31.40   33.30
  -2  13   3    5.70   14.70
 -13  14  -3  294.87   38.00
  -1 -13  -3  257.27   28.70
  14  -1  -3  171.58   36.70
  14  -1  -3  194.68   42.50
 -14   1   3  235.48   28.20
   1  13   3  188.08   28.60
 -14   1   3  193.68   30.70
   1  13   3  216.38   29.00
 -14   1   3  204.98   29.30
   1  13  -3   89.29   25.80
 -14   1  -3  106.09   21.90
   1  13  -3   95.59   31.50
 -14   1  -3  108.99   21.20
 -13  14   3   91.69   18.60
  14  -1   3  117.59   42.30
  -1 -13   3  122.29   28.80
 -13  14   3   83.19   26.30
 -13  14   3  112.19   29.60
   4  10  -3  221.58   33.90
   4  10  -3  209.88   29.00
 -14   4  -3  188.18   24.80
 -14   4  -3  167.78   24.40
 -10  14   3  186.88   32.20
 -10  14   3  203.98   23.30
  -4 -10   3  195.08   24.70
  -4 -10   3  240.48   38.20
 -10  14   3  185.68   30.20
  14  -4   3  226.28   44.40
 -14   7  -3   -1.70   11.10
   7   7  -3    5.40   18.60
 -14   7  -3   20.30   13.70
   7   7  -3  -33.40   33.90
  14  -7   3  -42.50   30.00
  -7  14   3   20.90   20.00
  -7  -7   3    9.10   11.00
  -7  14   3   17.30   16.30
  -7  -7   3    5.70   12.60
 -14  10  -3  372.26   40.90
  10   4  -3  342.37   44.80
  10   4  -3  404.36   45.30
 -14  10  -3  364.56   32.40
 -14  10  -3  354.16   35.80
  -4  14   3  364.56   42.50
 -10  -4   3  357.66   38.10
  14 -10   3  428.76   57.39
 -10  -4   3  327.67   36.60
  -4  14   3  335.27   38.20
 -14  13  -3  229.48   33.30
 -14  13  -3  229.58   38.10
  13   1  -3  261.07   37.90
  -1  14   3  244.78   32.60
  -1  14   3  214.98   28.10
 -15   6  -3  615.74   54.39
   6   9  -3  600.54   60.59
   6   9  -3  682.23   62.59
  -9  15   3  555.54   58.39
  -6  -9   3  663.13   56.09
  15  -6   3  526.45   71.49
  -9  15   3  600.44   62.09
 -15   9  -3  699.43   59.89
   9   6  -3  844.62   70.99
 -15   9  -3  711.53   67.19
   9   6  -3  708.43   71.49
  -6  15   3  775.02   68.49
  -9  -6   3  739.83   63.99
  15  -9   3  751.42   85.79
  -9  -6   3  780.52   61.69
  -6  15   3  685.03   64.29
  -1   0  -4  552.84   42.50
  -1   0  -4  537.75   44.30
   1  -1  -4  521.65   43.60
   0   1  -4  638.04   44.70
   1  -1  -4  502.15   45.30
   1  -1  -4  568.04   42.60
  -1   0  -4  608.54   42.60
  -1   1   4  605.54   42.30
  -1   1   4  514.25   42.60
   1   0   4  552.14   44.10
  -1   1   4  578.24   42.40
  -1   1   4  546.45   45.60
   1   0   4  591.54   42.20
  -2  -1  -4   18.30    6.90
  -1   3  -4   33.60    5.10
  -1   3  -4   37.90    9.70
   3  -2  -4   29.20    7.00
  -2  -1  -4   28.30    6.40
   3  -2  -4   26.70    9.80
  -1   3  -4   34.90    3.20
   3  -2  -4   27.60    7.50
  -1   3  -4   35.70    7.30
  -2  -1  -4   21.20    4.90
  -2  -1  -4   12.30    7.60
  -2  -1  -4   17.10    7.80
  -1   3  -4   33.00    5.40
   1  -3   4   41.80    5.70
   1  -3   4   26.60    7.40
  -3   2   4   22.60   10.20
   2   1   4   26.10    5.90
   2   1   4   28.70    8.20
  -3   2   4   26.00    5.20
   2   1   4   23.90    3.40
  -3   2   4   30.10    6.00
   1  -3   4   26.90    6.40
  -3   2   4   18.50    7.80
  -3   2   4   25.10    6.60
   1  -3   4   31.50    8.40
   2   1   4   35.30    8.60
   2   1   4   24.00    7.50
   1  -3   4   35.70    8.90
   0  -2  -4 1845.82  136.09
   2   0  -4 1824.32  137.99
   2   0  -4 1830.62  135.49
  -2   2  -4 1850.81  135.19
  -2   2  -4 1827.82  137.39
   0  -2  -4 1747.83  136.19
  -2   2  -4 1826.22  136.19
  -2   2  -4 1981.50  134.79
   0  -2  -4 1812.02  135.49
   2   0  -4 1990.90  134.99
  -2   0   4 1929.91  135.89
   0   2   4 1750.12  138.39
   2  -2   4 1685.43  135.89
   2  -2   4 1875.21  137.19
   0   2   4 1872.11  136.29
  -2   0   4 1863.01  135.29
  -2   0   4 2009.90  138.29
   0   2   4 1953.50  135.89
   2  -2   4 1930.11  137.09
   2  -2   4 2084.09  138.19
  -2   0   4 1797.82  136.89
  -2   0   4 1907.41  134.79
   0   2   4 1802.62  134.69
  -3  -2  -4    6.20    8.50
  -2   5  -4    5.50    5.40
  -3  -2  -4    0.30    5.90
  -3  -2  -4    7.00    9.90
   5  -3  -4    4.10    4.60
  -3  -2  -4    8.30    4.80
  -2   5  -4   -0.90    5.30
   5  -3  -4   12.00    7.60
   5  -3  -4   19.20   10.50
  -2   5  -4   -0.20    3.20
  -2   5  -4    7.20    5.20
   2  -5   4   -4.60    6.50
  -5   3   4   11.90    5.90
  -5   3   4   17.60    5.00
   3   2   4    5.40    3.60
   2  -5   4   -0.90    9.10
  -5   3   4    2.60   10.80
   2  -5   4    6.90    7.40
   2  -5   4    3.30    5.60
  -5   3   4    7.00   10.40
  -5   3   4    8.20    6.40
   3   2   4   -0.50    7.60
   2  -5   4   -4.00    7.30
   3   2   4    4.10    5.80
   3   2   4   -0.70    8.30
   1   2  -4   33.80    5.90
  -3   1  -4   22.80    8.80
   2  -3  -4   27.60    7.70
  -3   1  -4   24.50    6.40
  -3   1  -4   38.00    9.50
  -3   1  -4   29.40    6.00
   2  -3  -4   22.60    6.00
   2  -3  -4   24.20    6.30
   1   2  -4   40.80    8.20
  -3   1  -4   25.30    4.90
   2  -3  -4   22.40    9.60
   3  -1   4   27.30    7.10
  -1  -2   4   33.00    5.40
  -1  -2   4   33.20    7.80
  -2   3   4   25.50    5.30
  -2   3   4   29.40    6.10
   3  -1   4   23.20    7.00
   3  -1   4   30.10    5.50
   3  -1   4   20.40    9.30
  -1  -2   4   29.40    7.60
  -2   3   4   18.60    5.80
  -2   3   4   22.30   11.70
  -3   4  -4   55.39   11.70
  -3   4  -4   34.80    6.00
  -1  -3  -4   36.10    7.90
  -3   4  -4   41.40    8.30
   4  -1  -4   41.10    7.20
  -1  -3  -4   26.10    8.10
  -3   4  -4   38.70    5.70
  -3   4  -4   36.90   10.10
   4  -1  -4   44.30    7.60
  -3   4  -4   47.40    8.30
   4  -1  -4   36.50   10.10
  -3   4  -4   32.90    5.40
  -1  -3  -4   30.70    8.80
   1   3   4   38.30    7.80
   3  -4   4   35.00    9.40
   3  -4   4   50.79    9.20
  -4   1   4   40.90    9.40
   3  -4   4   46.50    9.40
   1   3   4   35.00    6.50
   3  -4   4   49.50   10.40
   1   3   4   30.00   12.90
  -4   1   4   32.50    8.10
  -4   1   4   48.00   10.20
  -4   1   4   33.80    6.60
   1   3   4   33.30    5.80
  -4   1   4   30.80   11.30
  -4   1   4   29.50    5.90
  -3   7  -4  130.69   16.00
   7  -4  -4   87.59   18.90
   3  -7   4  157.28   17.40
   3  -7   4  112.79   15.60
  -7   4   4  113.79   15.00
  -4   0  -4   89.69   12.40
   0   4  -4  100.69   12.10
  -4   0  -4   84.39   12.80
   0   4  -4  100.49   10.60
  -4   0  -4  102.29   11.70
   0   4  -4  121.89   12.70
  -4   0  -4   73.69   14.60
   4  -4  -4  114.69   13.90
   4  -4  -4   94.09   18.10
  -4   0  -4  117.09   10.20
   0   4  -4  113.09   13.70
   0  -4   4   88.29   14.50
  -4   4   4  100.49   11.10
   4   0   4  105.09   15.10
   0  -4   4  117.79   13.30
   0  -4   4  111.09   12.50
   4   0   4   75.89   14.00
  -4   4   4  119.39   12.80
   4   0   4  123.69   11.40
   0  -4   4  119.79   15.30
  -4   4   4  112.49   11.50
  -4   3  -4   47.60   11.50
  -4   3  -4   43.90    6.80
   3   1  -4   32.40    8.80
   3   1  -4   38.10    7.10
  -4   3  -4   39.30    5.90
   3   1  -4   27.10    6.80
  -4   3  -4   37.50   10.40
   1  -4  -4   35.40    7.40
   1  -4  -4   29.90    5.40
   1  -4  -4   34.90    8.90
   1  -4  -4   15.30   10.80
  -4   3  -4   35.90    8.80
   1  -4  -4   38.20    7.20
  -4   3  -4   33.40    6.40
   3   1  -4   29.20    9.00
   4  -3   4   38.60    7.00
  -1   4   4   36.20    7.40
  -1   4   4   36.10    7.20
  -3  -1   4   42.30    5.50
  -3  -1   4   32.40    8.80
  -3  -1   4   32.20    5.80
   4  -3   4   42.10    8.60
   4  -3   4   22.90    8.90
  -1   4   4   23.00   14.70
   4  -3   4   66.09   12.10
  -3  -1   4   32.80    8.00
  -3  -1   4   34.20   10.10
   6  -2  -4   59.39   14.80
  -4   6  -4   73.99   10.50
  -2  -4  -4   54.29   11.90
   6  -2  -4   46.60    8.20
  -4   6  -4   50.09    8.70
  -2  -4  -4   53.99    8.90
  -4   6  -4   59.99    7.70
  -4   6  -4   76.69   14.10
  -2  -4  -4   40.50   12.20
  -4   6  -4   47.50   10.60
   2   4   4   42.50   10.10
   2   4   4   74.99   16.40
  -6   2   4   70.59    9.20
  -6   2   4   41.80    8.30
   2   4   4   59.99    8.50
   4  -6   4   58.29   13.80
   4  -6   4   53.49   11.60
   4  -6   4   45.40   12.60
  -6   2   4   48.90   12.20
   2   4   4   54.89    9.80
  -5  -4  -4  327.47   27.80
   9  -5  -4  318.87   39.00
  -4   9  -4  295.37   24.00
  -4   9  -4  306.67   29.60
  -5  -4  -4  261.47   31.90
  -4   9  -4  243.88   32.30
  -4   9  -4  315.47   23.20
  -4   9  -4  303.87   23.10
  -4   9  -4  318.17   29.10
   5   4   4  303.97   31.70
   5   4   4  267.67   32.50
  -9   5   4  367.86   29.80
   4  -9   4  265.87   29.80
   5   4   4  296.27   26.40
   4  -9   4  296.97   30.50
   5   4   4  241.48   28.70
  -5  -1  -4  198.78   17.90
  -1   6  -4  163.98   18.30
  -1   6  -4  170.18   19.80
  -5  -1  -4  195.98   18.00
   6  -5  -4  189.58   16.40
  -1   6  -4  186.98   15.70
  -1   6  -4  159.08   17.40
   6  -5  -4  195.58   29.20
  -6   5   4  138.19   24.60
  -6   5   4  195.78   17.60
   5   1   4  204.88   22.50
   1  -6   4  175.28   20.30
   5   1   4  215.28   17.10
   1  -6   4  183.58   19.40
  -6   5   4  184.08   19.30
   5   1   4  201.28   22.10
   5   1   4  182.38   17.10
   1  -6   4  193.38   20.40
  -6   5   4  172.78   17.50
  -5   2  -4   11.10    4.00
   2   3  -4   -3.00    5.90
   3  -5  -4   10.50    6.80
  -5   2  -4    6.20    4.50
  -5   2  -4    7.50    6.40
   3  -5  -4   10.50    8.90
   3  -5  -4   -2.20   10.40
   2   3  -4    3.70    4.50
  -3   5   4    1.40    3.80
  -2  -3   4    4.30    1.90
   5  -2   4   -0.50    8.40
  -2  -3   4    1.20    1.80
   5  -2   4    1.80    9.20
  -3   5   4    8.50    4.00
  -3   5   4    6.30    6.10
   5  -2   4   10.60    4.20
   5  -2   4    5.00    7.00
  -2  -3   4   11.30    7.30
  -2  -3   4    3.80    3.60
  -2  -3   4    1.80    5.80
  -5   5  -4   59.09   12.50
   5   0  -4   71.19   12.30
   5   0  -4   74.39   13.20
  -5   5  -4   68.79    8.30
  -5   0   4   70.29   10.90
   0   5   4   45.40    9.70
   5  -5   4   67.09   12.00
   5  -5   4   55.49   12.70
  -5   0   4   51.39    8.10
  -5   0   4   73.89   13.40
  -5   0   4   70.49    9.20
   5  -5   4   78.39   14.20
  -5   8  -4 2541.65  173.48
  -3  -5  -4 2215.38  175.98
   8  -3  -4 2133.59  179.48
  -5   8  -4 2378.56  177.38
  -5   8  -4 2520.25  175.98
  -3  -5  -4 2661.43  175.58
  -8   3   4 2282.37  175.08
   3   5   4 2472.65  176.18
   3   5   4 2130.49  175.88
   5  -8   4 2289.27  177.48
   5  -8   4 2586.94  177.18
  -8   3   4 2421.26  174.78
  -8   3   4 2532.25  177.78
   3   5   4 2369.16  174.38
  -5  11  -4  178.58   24.90
  11  -6  -4  107.19   28.70
  -5  11  -4  195.88   24.50
  -5  11  -4  152.98   17.60
  -6  -5  -4  209.08   22.70
   6   5   4  151.38   19.40
   6   5   4  159.58   19.90
   6   5   4  168.58   27.80
   5 -11   4  134.59   22.20
   6   5   4  164.08   24.10
   6   5   4  168.98   32.10
 -11   6   4  148.29   19.50
   5 -11   4  179.88   22.60
  -2   8  -4  145.19   19.50
   8  -6  -4  111.29   12.50
  -6  -2  -4  153.28   17.50
  -6  -2  -4  138.09   16.30
  -2   8  -4   86.29   16.00
  -2   8  -4  113.79   11.00
  -2   8  -4  118.69   10.50
  -2   8  -4  140.69   17.40
   2  -8   4  140.79   19.20
   6   2   4  106.59   19.20
   6   2   4  115.89   20.70
   2  -8   4  106.59   16.20
  -8   6   4  103.79   14.50
   6   2   4  149.88   15.10
  -8   6   4  125.99   17.60
   6   2   4  119.69   15.40
  -8   6   4  139.39   15.70
   1   5  -4  176.68   19.10
   1   5  -4  185.98   16.10
   1   5  -4  172.68   19.50
   5  -6  -4  192.38   16.40
  -6   1  -4  178.48   16.30
  -6   1  -4  177.88   17.70
  -5   6   4  192.18   17.00
  -5   6   4  201.88   15.50
  -5   6   4  196.58   20.00
  -1  -5   4  190.18   15.80
  -1  -5   4  176.98   20.10
   6  -1   4  218.28   25.80
  -1  -5   4  175.18   20.70
   6  -1   4  185.68   24.50
   2  -6  -4   50.29   10.70
   4   2  -4   68.09   11.60
   4   2  -4   57.19    8.60
   4   2  -4   62.29   12.00
  -6   4  -4   59.89    7.60
   2  -6  -4   60.59    7.90
  -6   4  -4   55.89    8.40
  -6   4  -4   46.30    7.40
  -6   4  -4   52.49    9.50
   6  -4   4   52.89   12.00
   6  -4   4   36.00   12.80
  -2   6   4   43.80    9.10
  -4  -2   4   52.39   12.50
  -4  -2   4   60.99   12.90
  -4  -2   4   66.89    8.30
   6  -4   4   36.80   12.80
  -4  -2   4   56.19    7.30
  -2   6   4   50.19    9.80
  -6   7  -4   19.20    9.40
  -6   7  -4   17.30    6.90
  -6   7  -4   21.60    7.30
  -1  -6  -4   18.60    6.50
   7  -1  -4   22.60   12.80
  -1  -6  -4   20.60   14.50
  -1  -6  -4   27.90   11.30
  -6   7  -4   20.40    4.90
  -7   1   4   15.40    9.50
   1   6   4   11.00    6.70
  -7   1   4   15.30    6.90
   1   6   4   17.50    8.10
   1   6   4   29.00    9.10
   6  -7   4   23.30   13.10
   6  -7   4   19.60   13.40
  -7   1   4   24.80    7.60
   6  -7   4   46.80   11.40
  -6  10  -4  539.85   45.40
  10  -4  -4  422.86   51.79
  -6  10  -4  569.24   39.60
  -6  10  -4  555.34   41.70
  -6  10  -4  533.45   39.40
 -10   4   4  506.05   43.00
 -10   4   4  487.35   44.10
   6 -10   4  485.95   46.80
   6 -10   4  521.65   45.30
  -7  -6  -4  -15.60   12.80
  -7  -6  -4   -4.80   13.00
  13  -7  -4  -12.60   27.50
  -6  13  -4   24.70   18.90
  -6  13  -4   25.20    9.40
  -6  13  -4   24.40   19.20
   6 -13   4   40.30   18.60
   7   6   4    8.10   11.70
 -13   7   4   36.40   14.00
   7   6   4   10.90   14.50
   7   6   4   32.20   21.20
   7   6   4  -42.20   21.50
 -13   7   4   -7.50   15.60
  -3  10  -4  154.98   27.00
  10  -7  -4  165.68   19.50
  -3  10  -4  247.88   27.80
  -7  -3  -4  210.08   23.00
  -3  10  -4  256.67   25.70
  10  -7  -4  157.48   33.40
 -10   7   4  204.98   25.50
   7   3   4  212.38   29.60
   7   3   4  207.88   29.00
   7   3   4  201.68   22.20
   3 -10   4  211.68   24.50
   3 -10   4  226.88   26.10
   7   3   4  223.98   18.80
 -10   7   4  173.58   22.00
   7  -7  -4   30.80    5.60
   7  -7  -4    1.20   17.20
  -7   0  -4   28.50    8.10
  -7   7   4   26.10    8.00
   7   0   4   16.20   13.30
   7   0   4   31.50   13.20
  -7   7   4   22.00    5.50
  -7   7   4   40.40   10.20
   3   4  -4  136.29   20.00
   3   4  -4  154.68   18.50
   3   4  -4  163.58   15.00
  -3  -4   4  165.28   14.30
  -3  -4   4  136.89   19.90
  -7   6  -4   13.70    8.90
   6   1  -4   32.70   11.20
   6   1  -4   14.50   11.00
   1  -7  -4   16.60    5.50
  -7   6  -4   20.30    6.00
   1  -7  -4   17.20    7.60
   7  -6   4   20.30    9.80
  -1   7   4   25.70    8.60
  -6  -1   4   25.40    6.70
   7  -6   4    9.80   13.00
   7  -6   4   19.70   12.50
  -1   7   4   24.60    8.70
  -6  -1   4   23.00    6.70
  -1   7   4   16.80    7.60
  -7   9  -4   99.49   11.50
  -7   9  -4   89.39   10.90
   9  -2  -4  107.79   21.20
  -7   9  -4   87.89   14.20
  -7   9  -4  111.69   13.60
  -2  -7  -4   76.19   12.70
  -7   9  -4  112.79   16.60
  -9   2   4   96.89   12.60
   7  -9   4   74.19   19.20
  -9   2   4  101.59   14.70
   2   7   4   82.99   15.60
  -9   2   4  112.19   18.60
   7  -9   4  105.29   21.80
   7  -9   4  104.79   17.20
   2   7   4   88.59   13.90
  -9   2   4  115.99   14.20
  -5  -7  -4    1.30   11.40
  -7  12  -4   17.30   10.00
  -7  12  -4   18.90   14.20
  -7  12  -4   26.10   17.00
  12  -5  -4   -6.20   22.00
 -12   5   4    5.40   13.50
   7 -12   4   19.20   16.30
 -12   5   4  -11.50   11.80
   5   7   4   -5.30   16.80
   5   7   4   -2.70   14.70
   5   7   4   -4.70   12.20
  -8  -7  -4   15.80   17.10
  -8  -7  -4  -16.70   17.00
  -7  15  -4  -22.70   23.10
  -7  15  -4   52.29   25.70
   8   7   4   60.89   32.30
   8   7   4    8.60   21.40
 -15   8   4  -14.60   15.40
   7 -15   4    8.00   23.90
 -15   8   4   28.10   21.80
  -4  12  -4   20.00   10.50
  12  -8  -4   17.10   27.90
  -4  12  -4   24.70   16.40
  -8  -4  -4   35.70   13.60
  -8  -4  -4   34.90   17.70
   8   4   4    9.90   21.40
   8   4   4   26.30   13.80
   8   4   4   18.30   20.50
   4 -12   4   15.00   15.60
  -1   9  -4   53.79   15.40
  -1   9  -4   72.49   16.70
  -8  -1  -4   91.29   14.10
   9  -8  -4   57.29    8.50
  -8  -1  -4   66.29   15.10
  -1   9  -4  109.59   17.40
   8   1   4   86.49   22.00
   1  -9   4   68.89   13.60
  -9   8   4   80.09   12.50
  -9   8   4   56.39   15.20
   8   1   4   83.69   21.30
   1  -9   4   91.79   17.80
   8   1   4   67.09   13.00
  -9   8   4   72.29   10.20
   6  -8  -4  110.79   11.30
   2   6  -4  103.19   11.30
   2   6  -4  103.89   12.20
  -8   2  -4  102.59   13.90
   2   6  -4  137.79   19.90
   2   6  -4  121.09   12.20
   2   6  -4  132.09   17.70
  -8   2  -4  121.79   14.70
   6  -8  -4  121.59   11.10
   8  -2   4  109.69   21.30
  -2  -6   4  120.69   19.20
  -6   8   4  125.09   14.10
   8  -2   4  121.99   21.50
  -2  -6   4  114.59   11.80
  -2  -6   4  127.59   19.90
  -6   8   4  155.48   19.20
  -8   5  -4 2612.44  175.68
   3  -8  -4 2424.86  174.58
   3  -8  -4 2521.25  176.48
   5   3  -4 2374.66  180.58
  -8   5  -4 2483.95  177.38
  -8   5  -4 2526.45  177.28
   5   3  -4 2330.07  179.68
  -8   5  -4 2391.36  177.68
  -3   8   4 2321.57  178.48
   8  -5   4 2522.35  184.18
  -3   8   4 2395.36  179.18
  -5  -3   4 2347.97  176.48
  -5  -3   4 2433.56  176.58
   8  -5   4 2441.66  184.48
  -8   8  -4   44.90    9.40
  -8   8  -4   38.40   11.70
   8   0  -4   35.90   15.20
  -8   8  -4   23.00    7.40
   0  -8  -4   10.20    6.80
  -8   8  -4   19.20    6.00
   8   0  -4   -3.80   13.60
  -8   8  -4   33.60    8.10
   0  -8  -4   33.80   12.20
   0   8   4   24.50    9.60
  -8   0   4   41.40    9.10
  -8   0   4   26.60    9.10
  -8   0   4   23.60    8.00
   8  -8   4   25.70   11.60
   8  -8   4    6.10   17.60
   0   8   4   32.40   10.20
   8  -8   4   34.40   15.40
   0   8   4   24.40    9.40
  11  -3  -4   40.40   20.80
  -3  -8  -4   52.69   12.00
  -8  11  -4   61.69   16.90
  -8  11  -4   54.69    8.40
  -8  11  -4   34.30    7.50
  -8  11  -4   48.60   14.20
  -8  11  -4   42.60   11.40
 -11   3   4   36.10   11.80
 -11   3   4   27.20   13.00
   3   8   4   54.79   13.50
   8 -11   4   76.29   18.10
   3   8   4   55.59   14.30
   3   8   4   37.30   14.90
 -11   3   4   41.00   11.10
  -8  14  -4  267.27   41.40
  -8  14  -4  301.87   40.80
  -6  -8  -4  272.37   31.60
  -6  -8  -4  237.48   29.90
   8 -14   4  343.57   40.50
 -14   6   4  248.18   32.90
 -14   6   4  210.08   28.10
   6   8   4  243.58   32.70
  -9  -5  -4   78.79   19.80
  -5  14  -4   42.30   24.20
  -9  -5  -4   55.09   16.60
  -5  14  -4   40.80   21.90
   9   5   4   23.60   29.90
 -14   9   4   63.29   20.30
   5 -14   4   21.10   30.70
 -14   9   4   70.29   15.00
   9   5   4   46.00   20.40
  -9  -2  -4  145.29   21.50
  -2  11  -4  218.38   31.00
  -9  -2  -4  154.68   20.90
  -2  11  -4  181.98   24.40
 -11   9   4  109.19   23.20
   2 -11   4  119.19   25.10
   9   2   4  163.78   21.80
   9   2   4  162.78   29.80
 -11   9   4  155.48   20.90
 -11   9   4  156.38   19.70
   9   2   4  170.58   30.00
   1   8  -4   71.59    7.40
  -9   1  -4   67.39   13.30
  -9   1  -4   50.49   11.10
   1   8  -4   48.30   16.60
  -9   1  -4   59.19   12.90
   1   8  -4   75.79   14.80
   8  -9  -4   63.79    7.00
   1   8  -4   68.29   14.20
   8  -9  -4   63.19    7.60
  -1  -8   4   61.19    8.50
  -1  -8   4   53.09   11.90
   9  -1   4   65.79   20.60
  -1  -8   4   84.79   18.00
  -8   9   4   69.59   11.20
  -8   9   4   66.69   15.80
   9  -1   4   44.00   19.50
   4   5  -4  284.97   31.80
   5  -9  -4  314.57   24.50
   4   5  -4  292.87   31.00
  -9   4  -4  342.07   28.60
  -9   4  -4  347.07   27.10
   4   5  -4  312.77   25.90
  -5   9   4  275.87   29.30
   9  -4   4  279.97   37.00
  -4  -5   4  286.27   24.90
   9  -4   4  361.96   37.60
  -4  -5   4  299.57   33.00
  -5   9   4  304.87   25.90
  -4  -5   4  300.37   25.00
  -5   9   4  318.37   31.00
  -9   7  -4  108.49   12.60
   2  -9  -4   68.69   10.30
  -9   7  -4   75.99   11.60
   7   2  -4   70.59   12.40
   2  -9  -4   69.69   10.40
   7   2  -4  116.09   20.20
   7   2  -4   90.79   18.70
  -2   9   4   80.69   15.00
   9  -7   4   81.89   23.50
  -2   9   4   98.49   13.40
  -2   9   4   54.89   12.50
   9  -7   4   92.79   21.90
  -7  -2   4   73.49   12.30
  -7  -2   4  109.09   13.50
  -9  10  -4  115.69   16.30
  -9  10  -4  126.99   14.70
  -1  -9  -4  125.89   16.00
  -9  10  -4  138.19   21.60
  -9  10  -4  118.49   14.50
  -9  10  -4  156.48   19.10
  10  -1  -4  160.58   26.10
 -10   1   4  139.09   17.50
   9 -10   4  115.99   29.40
 -10   1   4  150.48   18.90
   9 -10   4  151.18   26.40
   1   9   4  127.29   19.70
   9 -10   4  138.09   21.70
   1   9   4   99.19   16.80
   1   9   4   96.79   16.90
 -10   1   4  125.69   16.60
  -4  -9  -4   10.60   14.20
  13  -4  -4   38.40   24.90
  -9  13  -4   13.40   16.20
  -9  13  -4   17.10   20.50
  -9  13  -4   14.30    7.70
  -9  13  -4   15.70   13.20
   4   9   4   42.50   17.20
   4   9   4    4.30   14.30
 -13   4   4    5.20   11.10
   9 -13   4   19.50   19.80
 -13   4   4   -3.90   12.00
 -13   4   4  -24.90   26.00
 -10  -3  -4   86.99   17.50
 -10  -3  -4   47.60   16.50
  10   3   4   49.30   19.30
 -13  10   4   62.79   16.00
 -13  10   4   48.00   20.90
  10   3   4   90.99   30.50
 -10   0  -4    1.50   11.20
 -10   0  -4   -3.70   10.00
  10   0   4    2.60   19.60
   0 -10   4   18.10   16.60
 -10  10   4   -9.00    9.50
 -10  10   4   28.00   16.00
  10   0   4  -17.30   19.40
 -10   3  -4  197.38   23.30
   3   7  -4  261.07   29.40
   3   7  -4  229.18   19.30
 -10   3  -4  207.08   24.90
 -10   3  -4  209.88   23.00
   3   7  -4  263.47   28.20
   3   7  -4  224.98   21.10
   3   7  -4  184.68   28.80
   7 -10  -4  224.38   16.80
  -7  10   4  189.78   25.60
  -3  -7   4  234.98   22.70
  -3  -7   4  217.38   29.60
  10  -3   4  180.38   31.70
  -3  -7   4  228.28   20.30
  10  -3   4  216.18   34.80
  -7  10   4  245.58   29.40
  -7  10   4  214.38   21.40
   6   4  -4  547.95   47.90
 -10   6  -4  556.94   45.70
   6   4  -4  569.94   47.90
   6   4  -4  448.66   40.10
 -10   6  -4  527.45   41.30
 -10   6  -4  565.04   38.50
 -10   6  -4  462.15   41.90
   4 -10  -4  436.66   39.00
  10  -6   4  472.35   54.19
  10  -6   4  454.95   52.99
  -6  -4   4  527.85   41.80
  -6  -4   4  577.84   41.00
  -6  -4   4  521.95   42.70
 -10   9  -4  134.39   15.20
 -10   9  -4  159.58   17.00
   9   1  -4  118.69   22.90
   9   1  -4  125.89   25.20
 -10   9  -4  138.49   16.30
   1 -10  -4  138.29   16.40
 -10   9  -4  123.09   17.20
   9   1  -4   90.49   26.90
 -10   9  -4  160.58   22.40
  -9  -1   4  137.39   17.30
  -1  10   4  128.59   19.60
  -9  -1   4  103.39   16.20
  -1  10   4  123.49   19.40
  -1  10   4  124.89   16.80
  10  -9   4  103.79   26.10
  -9  -1   4  121.69   16.70
  10  -9   4  132.19   30.10
  -2 -10  -4   17.50   12.50
 -10  12  -4   51.89   14.40
 -10  12  -4   46.70   20.20
  12  -2  -4  -26.00   21.40
 -12   2   4    8.20   12.30
 -12   2   4   19.10   13.30
   2  10   4   16.60   14.00
 -12   2   4   -5.80   14.30
  10 -12   4   39.80   18.40
   2  10   4    4.70   13.90
  -1  12  -4   15.20   20.10
 -11  -1  -4    9.00   13.60
  -1  12  -4  -21.80   16.00
 -11  -1  -4   12.20   12.50
 -12  11   4   12.60   12.00
  11   1   4    8.60   25.80
 -12  11   4   17.10   18.20
  11   1   4   -2.30   17.20
   2   9  -4  176.98   30.40
   2   9  -4  128.19   22.20
 -11   2  -4  130.09   18.80
 -11   2  -4  141.39   21.30
  11  -2   4  188.28   34.10
  -2  -9   4  151.18   25.90
  -9  11   4  159.98   19.40
  -9  11   4  136.79   25.40
  -2  -9   4  154.98   19.30
  11  -2   4  155.18   36.20
 -11   5  -4  130.09   19.10
 -11   5  -4  150.78   18.00
   5   6  -4  157.48   24.50
   5   6  -4  146.99   18.40
   5   6  -4  148.29   24.60
  -5  -6   4  170.48   16.30
  11  -5   4  137.19   29.60
  -6  11   4  143.79   23.00
  11  -5   4  186.98   33.70
  -6  11   4  199.18   24.80
  -5  -6   4  164.08   23.80
  -5  -6   4  145.79   26.40
  -5  -6   4  163.58   19.70
  -6  11   4  163.28   17.00
 -11   8  -4   44.30   12.00
   3 -11  -4   29.90    8.20
 -11   8  -4   46.60    9.90
   8   3  -4   42.60   18.20
   8   3  -4   25.00   17.00
   8   3  -4   32.40   13.60
 -11   8  -4   48.20   11.80
  11  -8   4   46.80   26.20
  -3  11   4   35.60   13.50
  -8  -3   4   32.80   11.90
  11  -8   4   31.70   23.60
  -8  -3   4   50.09   11.30
  -3  11   4   36.50   14.50
 -11  11  -4  655.63   51.59
  11   0  -4  589.04   61.99
 -11  11  -4  614.64   54.69
 -11  11  -4  712.43   58.99
 -11  11  -4  738.73   54.29
 -11  11  -4  636.64   50.39
  11   0  -4  534.45   57.59
   0  11   4  676.73   56.19
   0  11   4  570.14   52.69
 -11   0   4  602.44   56.99
   0  11   4  707.73   56.29
  11 -11   4  624.04   92.69
 -11   0   4  711.93   54.09
 -11   0   4  620.74   54.29
  14  -3  -4   15.30   29.60
  -3 -11  -4  -38.20   16.10
 -11  14  -4    5.40   24.70
 -11  14  -4  -11.80   19.30
 -11  14  -4  -21.70   17.10
 -14   3   4   -0.80   18.80
 -14   3   4    6.80   14.20
   3  11   4    2.00   16.80
   3  11   4    0.10   17.40
 -14   3   4   15.00   14.00
 -12  -2  -4   19.60   15.00
  -2  14  -4   34.60   21.60
 -12  -2  -4   -0.80   15.80
  -2  14  -4   -8.80   25.10
 -14  12   4    9.30   22.20
   2 -14   4  -19.30   22.30
 -14  12   4   16.40   15.50
  12   2   4  -10.50   23.50
  12   2   4   27.00   34.60
   1  11  -4   31.50   19.80
 -12   1  -4    3.10   13.00
 -12   1  -4   15.10   12.60
   1  11  -4   -6.10   20.90
  -1 -11   4   18.90   21.50
 -11  12   4    7.20   11.70
 -11  12   4  -13.40   16.90
 -12   4  -4   30.40   12.40
   4   8  -4   33.50   17.50
 -12   4  -4   24.50   13.00
  -8  12   4   12.20   14.90
  12  -4   4   -2.90   26.10
  -4  -8   4   37.30   13.60
  -4  -8   4   28.90    7.90
  -8  12   4   25.30    9.10
   7   5  -4   30.50   17.60
   7   5  -4   32.00   19.90
 -12   7  -4   -3.80    8.40
 -12   7  -4   -5.90   11.00
  -7  -5   4  -11.00   13.20
  -7  -5   4   18.20    8.80
  -5  12   4   10.90   15.80
  -5  12   4   20.60   15.10
 -12  10  -4    6.30   14.90
  10   2  -4   36.20   21.50
 -12  10  -4    7.40   10.60
   2 -12  -4    3.90    8.70
 -12  10  -4   16.40    8.90
  10   2  -4   59.59   21.20
 -12  10  -4   14.90    9.50
 -12  10  -4  -12.90   16.80
  10   2  -4   54.59   30.90
  -2  12   4   -6.60   12.90
  -2  12   4    4.50   11.10
 -10  -2   4   35.90   13.30
  12 -10   4  -28.90   30.20
 -12  13  -4  167.58   27.10
 -12  13  -4  188.78   22.50
  -1 -12  -4  138.09   22.90
 -12  13  -4  234.68   33.50
 -12  13  -4  194.58   27.80
 -13   1   4  232.78   26.30
 -13   1   4  208.68   25.00
   1  12   4  178.98   26.60
   1  12   4  143.29   24.70
 -13   0  -4  805.92   60.99
 -13   0  -4  737.73   60.89
   0  13  -4  700.93   72.69
   0  13  -4  694.83   65.59
 -13  13   4  631.74   63.99
  13   0   4  817.12   83.39
 -13  13   4  607.04   58.09
   0 -13   4  699.53   66.69
 -13   3  -4   54.99   16.90
 -13   3  -4   92.79   15.70
 -10  13   4   42.90   21.20
  -3 -10   4   72.09   24.90
 -10  13   4   74.39   14.60
 -10  13   4   65.79   21.40
  13  -3   4    8.00   32.50
 -13   6  -4    6.00   12.40
   6   7  -4   46.40   22.50
 -13   6  -4   -1.90   10.50
   6   7  -4   28.90   21.90
  -6  -7   4   16.20    9.70
  13  -6   4    5.10   32.50
  -7  13   4   -9.50   18.70
  -7  13   4    8.70    8.20
  -6  -7   4   44.30   23.00
  -7  13   4   16.20   15.80
  -6  -7   4   17.80   13.70
   9   4  -4  -21.90   18.70
 -13   9  -4   14.90   10.30
  -4  13   4    4.10   12.50
  13  -9   4   40.70   33.90
  -9  -4   4   38.60   14.60
  -4  13   4   28.70   15.50
  -4  13   4   18.10   17.80
  -9  -4   4   13.90   12.40
 -13  12  -4  228.98   25.70
  12   1  -4  204.88   35.00
 -12  -1   4  208.08   26.00
 -12  -1   4  184.58   26.10
  -1  13   4  132.69   23.60
  -1  13   4  151.88   26.60
 -12  -1   4  158.98   23.70
 -14   2  -4  -12.90   13.10
   2  12  -4   13.80   21.70
   2  12  -4  -38.10   26.10
 -14   2  -4   24.80   16.40
  -2 -12   4  -26.10   23.00
  14  -2   4  -15.60   40.20
 -12  14   4    9.30   22.70
 -12  14   4    4.50   23.40
 -12  14   4  -13.90   13.20
   5   9  -4   77.69   21.90
   5   9  -4   53.59   25.10
 -14   5  -4   68.79   14.40
 -14   5  -4   28.10   15.30
  -5  -9   4   49.40   28.80
  -9  14   4   80.09   25.90
  -9  14   4   43.50   11.50
  14  -5   4   14.60   35.60
  -9  14   4   16.80   19.60
 -14   8  -4  208.58   29.90
   8   6  -4  352.36   41.80
   8   6  -4  310.67   42.60
 -14   8  -4  237.88   28.50
  -6  14   4  277.67   36.50
  -8  -6   4  328.37   32.70
  -6  14   4  233.08   33.40
  -8  -6   4  340.17   30.10
  11   3  -4   -6.20   24.80
 -14  11  -4  -32.50   23.80
 -14  11  -4   -1.20   11.10
 -14  11  -4   23.20   14.20
 -14  11  -4   13.80   19.00
  11   3  -4  -49.00   25.30
  14 -11   4  -29.20   40.40
 -11  -3   4    0.50   15.10
 -11  -3   4   17.40   16.80
  -3  14   4   43.40   21.10
  -3  14   4   22.90   16.10
 -15   7  -4   20.20   15.70
   7   8  -4    4.50   24.40
 -15   7  -4   17.40   13.90
   7   8  -4  -22.10   23.60
  15  -7   4  -19.00   40.10
  -7  -8   4  -42.90   16.20
  -8  15   4   -3.20   20.00
  -7  -8   4   -3.00   29.70
  -8  15   4    7.50   23.10
   1   0  -5    5.90    4.90
  -1   1  -5    5.20    4.90
   0  -1  -5   -0.50    8.10
  -1   1  -5    1.00    5.40
   0  -1  -5   -6.40    7.90
   1   0  -5    5.40    8.30
  -1   1  -5   -0.30    6.30
  -1   1  -5   10.60    9.70
   0  -1  -5    8.00    6.60
   1   0  -5    7.70    8.00
   1   0  -5    2.40    6.10
   1  -1   5    4.80    4.00
   1  -1   5    3.30    6.60
  -1   0   5    1.60    3.80
  -1   0   5    8.70    9.70
   1  -1   5    8.60    7.40
  -1   0   5   -7.60    4.40
  -1   0   5    8.80    4.20
  -1   0   5    9.30    6.40
   0   1   5    8.70    5.00
   0   1   5    0.20   10.30
   0   1   5    1.90    6.10
   1  -1   5   -0.10    7.90
   1  -1   5   -1.10    6.90
   0   1   5   10.70    6.90
   0   2  -5  828.52   64.19
   2  -2  -5  844.82   67.29
   2  -2  -5  855.71   70.59
   2  -2  -5  904.51   66.79
   0   2  -5  808.32   67.89
  -2   0  -5  809.72   69.79
  -2   0  -5  835.62   65.89
   0   2  -5  773.52   65.59
  -2   0  -5  998.90   66.59
  -2   2   5  963.10   67.39
   2   0   5  947.11   66.29
   0  -2   5  815.52   67.79
   2   0   5  921.81   68.29
  -2   2   5  945.91   66.09
  -2   2   5  953.00   67.49
   2   0   5  939.31   68.49
   0  -2   5  864.31   65.79
  -2   2   5  988.60   66.09
   0  -2   5  837.42   64.69
  -1  -2  -5  231.28   22.20
  -2   3  -5  295.67   23.10
  -1  -2  -5  226.58   24.90
   3  -1  -5  270.27   23.00
   1   2   5  262.07   22.80
   2  -3   5  320.17   26.30
  -3   1   5  234.48   24.40
   1   2   5  303.97   29.80
   2  -3   5  311.07   25.40
   1   2   5  244.28   24.30
   2  -3   5  278.07   25.20
   1   2   5  283.67   26.00
  -3   1   5  267.87   25.10
  -3   1   5  243.08   22.10
  -3   1   5  265.67   22.30
   2  -3   5  308.17   26.40
   4  -3  -5   19.20    8.50
   4  -3  -5   29.00   13.40
  -3  -1  -5    7.00    9.60
  -3  -1  -5   15.40    9.10
  -4   3   5   18.20    5.50
  -4   3   5   18.40    5.70
   3   1   5    5.50    6.50
   3   1   5   16.60    9.00
  -4   3   5    8.30    6.50
   3   1   5    5.70    8.90
  -4   3   5    4.90   11.70
   2   1  -5  265.87   23.70
   1  -3  -5  267.07   25.10
  -3   2  -5  233.18   24.90
   2   1  -5  306.87   26.50
  -3   2  -5  259.47   22.60
   2   1  -5  279.77   23.70
  -1   3   5  289.77   23.20
   3  -2   5  282.77   25.50
   3  -2   5  298.37   27.50
  -2  -1   5  327.87   25.50
   3  -2   5  247.68   23.80
   3  -2   5  242.68   27.00
  -1   3   5  258.37   31.40
  -1   3   5  225.08   25.30
  -2  -3  -5  415.16   39.80
  -3   5  -5  441.56   35.30
  -2  -3  -5  482.55   37.00
  -3   5  -5  461.55   37.20
  -3   5  -5  423.16   36.80
  -3   5  -5  414.26   33.50
   5  -2  -5  494.35   42.90
  -3   5  -5  395.06   34.70
  -5   2   5  534.35   40.40
   2   3   5  436.96   42.40
   3  -5   5  386.16   39.50
   2   3   5  502.35   40.10
   3  -5   5  454.15   39.30
   2   3   5  466.25   34.60
  -5   2   5  528.95   36.60
   3  -5   5  413.36   39.40
  -5   2   5  525.75   38.60
  -4  -2  -5  134.79   15.50
  -2   6  -5  147.29   13.80
   6  -4  -5   98.39   22.50
  -4  -2  -5  138.19   16.70
  -2   6  -5  162.68   18.20
  -2   6  -5  150.38   15.60
  -2   6  -5  154.88   16.00
   4   2   5  128.99   16.90
   2  -6   5  160.78   19.10
   2  -6   5  158.48   19.40
  -6   4   5  139.69   16.60
   4   2   5  119.19   13.40
  -6   4   5  134.69   17.10
  -6   4   5  109.89   15.00
   4   2   5  163.78   18.10
   2  -6   5  155.78   17.10
  -6   4   5   92.79   20.80
   4   2   5  146.89   21.40
   4   2   5  151.48   20.20
  -4   1  -5   10.40    7.60
  -4   1  -5    6.70    4.80
   3  -4  -5    2.10   12.50
  -4   1  -5   17.30    8.30
   3  -4  -5    8.70   10.50
   4  -1   5   16.80    9.70
   4  -1   5   12.20    8.80
  -3   4   5    9.00    6.50
   4  -1   5   26.50   10.40
   4  -1   5   11.10    5.60
  -3   4   5   17.30    6.70
  -3   4   5    6.20    5.40
   0  -4  -5    5.60    5.10
  -4   4  -5    9.10    3.20
   0  -4  -5   17.40    8.70
   0  -4  -5    1.40   11.90
  -4   4  -5   24.30    5.70
   4   0  -5    6.30    9.30
  -4   4  -5    5.60    5.60
   0   4   5   14.80    6.30
  -4   0   5   12.10    5.90
   0   4   5   11.80    9.10
  -4   0   5    7.70    5.10
  -4   0   5   14.00   10.20
  -4   0   5   11.00    9.10
   4  -4   5   19.70    8.60
   4  -4   5   24.60   10.50
   4  -4   5   -0.40    8.30
   0   4   5   15.90    5.90
  -4   0   5   14.00    5.40
   4  -4   5   15.10   10.90
   0   4   5   -5.90   15.20
  -3  -4  -5   33.40    8.60
  -4   7  -5   19.80    4.90
  -4   7  -5   33.30    7.70
  -4   7  -5   22.00    6.30
   7  -3  -5    9.70   15.80
  -4   7  -5   14.50   10.50
  -4   7  -5   27.30    8.50
  -3  -4  -5   25.60   12.60
  -4   7  -5   22.70    8.90
  -7   3   5   18.50    8.80
  -7   3   5   18.40   10.00
   3   4   5   18.10   11.90
  -7   3   5   16.70    7.80
   3   4   5   29.50   10.50
   4  -7   5   18.50   12.30
   3   4   5   21.70    7.20
   3   4   5   16.40   15.60
   4  -7   5   38.30   13.70
   4  -7   5   28.20   12.60
  -7   3   5   26.90   15.40
  -3   8  -5 1239.48   88.39
  -3   8  -5 1221.28   85.49
  -3   8  -5 1206.68   90.19
  -5  -3  -5 1217.18   88.89
  -3   8  -5 1118.29   88.19
  -5  -3  -5 1138.29   88.69
   8  -5  -5 1045.50   96.99
  -8   5   5 1237.48   89.39
   5   3   5 1032.80   88.99
   5   3   5 1085.89   86.49
  -8   5   5 1291.57   88.29
   5   3   5 1146.49   89.09
   5   3   5 1165.28   92.69
   3  -8   5 1192.48   90.69
   5  -5  -5 1184.98   93.99
   0   5  -5 1136.79   83.69
   0   5  -5 1022.80   84.59
   0   5  -5 1094.19   86.79
   0  -5   5 1135.39   85.09
   0  -5   5 1087.19   87.49
   5   0   5 1144.99   88.59
   0  -5   5 1205.28   86.29
  -5   5   5 1230.98   84.29
   2  -5  -5  450.85   37.60
  -5   3  -5  536.65   37.80
   3   2  -5  400.46   38.00
  -5   3  -5  542.05   37.60
   2  -5  -5  493.65   36.60
  -2   5   5  468.55   37.90
   5  -3   5  501.65   37.60
   5  -3   5  538.55   41.20
  -2   5   5  480.35   38.00
   5  -3   5  562.94   43.90
  -3  -2   5  419.56   34.80
  -3  -2   5  392.56   39.50
  -3  -2   5  414.96   38.40
   5  -3   5  513.15   43.50
  -3  -2   5  421.36   36.30
  -1  -5  -5 1281.97  101.29
   5  -6   5 1608.64  107.09
  -6   1   5 1310.07  103.19
   1   5   5 1348.47  103.29
  -6   1   5 1302.77  100.79
   1   5   5 1276.37  101.69
  -6   1   5 1463.95  101.29
  -5   9  -5  319.87   30.30
  -4  -5  -5  301.47   28.60
  -5   9  -5  315.67   24.60
  -5   9  -5  346.27   25.30
  -5   9  -5  291.27   28.90
   9  -4  -5  226.68   37.70
   5  -9   5  292.27   34.10
   5  -9   5  352.96   33.90
  -9   4   5  276.37   29.00
  -9   4   5  275.27   27.20
   4   5   5  305.17   26.80
   4   5   5  323.47   32.30
  -9   4   5  302.87   30.50
   4   5   5  255.57   32.80
   4   5   5  278.17   35.20
  -4  10  -5   40.80   13.60
  -6  -4  -5   40.60   12.70
  10  -6  -5   22.00   24.10
  -4  10  -5   24.70   13.60
  -4  10  -5   40.80    6.70
   6   4   5   28.90   20.40
 -10   6   5   60.09   13.30
 -10   6   5   36.60   11.00
   6   4   5   49.99   10.90
   4 -10   5   58.09   16.50
   6   4   5   42.60   18.60
   4 -10   5   39.00   16.60
 -10   6   5   20.60   13.40
  -1   7  -5  351.66   26.30
  -6  -1  -5  346.27   29.10
  -1   7  -5  341.77   26.80
  -6  -1  -5  303.37   28.40
  -1   7  -5  319.37   29.00
   7  -6  -5  290.67   41.80
  -1   7  -5  343.57   32.00
   7  -6  -5  293.57   27.00
   6   1   5  328.37   34.10
   1  -7   5  310.57   30.50
   6   1   5  310.57   28.10
   1  -7   5  357.96   33.10
   6   1   5  309.07   35.50
  -7   6   5  292.17   30.20
  -7   6   5  313.47   27.60
  -7   6   5  304.57   27.70
   6   1   5  317.37   25.60
  -6   2  -5  133.79   14.80
   2   4  -5  149.39   18.70
   2   4  -5  146.19   15.40
  -6   2  -5  107.39   15.60
   2   4  -5  150.38   17.10
  -6   2  -5  134.29   11.50
   6  -2   5  119.69   20.40
  -4   6   5  138.89   14.70
  -4   6   5  126.59   13.70
  -2  -4   5  165.38   13.60
  -2  -4   5  140.59   17.50
  -2  -4   5  174.68   21.50
  -2  -4   5  165.38   17.50
  -4   6   5  127.79   17.20
   6  -2   5  120.69   14.20
   6  -2   5  111.59   21.50
  -6   5  -5 1336.37   98.19
  -6   5  -5 1225.88   97.99
  -6   5  -5 1408.36   97.29
  -6   5  -5 1341.87   98.29
   1  -6  -5 1255.77   98.29
  -1   6   5 1552.24  101.29
  -1   6   5 1218.08   99.09
   6  -5   5 1251.37  103.89
   6  -5   5 1389.66  102.09
   6  -5   5 1346.37  104.49
  -6   8  -5  372.76   30.30
  -2  -6  -5  363.26   31.90
  -6   8  -5  441.86   33.10
  -6   8  -5  383.26   32.80
   2   6   5  344.57   30.90
   2   6   5  363.26   33.40
   2   6   5  315.77   34.60
   6  -8   5  344.67   41.10
   6  -8   5  367.26   35.20
   6  -8   5  364.86   38.70
  -5  -6  -5  195.88   23.20
  -6  11  -5  211.78   27.40
  11  -5  -5  166.98   36.20
  -6  11  -5  209.58   25.60
 -11   5   5  155.38   23.40
   6 -11   5  210.98   27.90
   5   6   5  196.98   23.30
 -11   5   5  154.48   31.10
   6 -11   5  198.88   28.50
   5   6   5  184.98   27.00
  12  -7  -5   50.59   32.50
  -5  12  -5   35.40   18.00
  -7  -5  -5   22.10   14.10
  -5  12  -5   47.60   18.60
 -12   7   5   16.30   12.50
 -12   7   5   41.90   16.10
 -12   7   5    2.10   25.20
   5 -12   5   47.00   18.90
   5 -12   5   25.70   19.20
   7   5   5   53.69   24.70
   7   5   5   67.09   22.20
   7   5   5   26.30   13.40
  -2   9  -5  224.48   28.10
  -7  -2  -5  211.88   25.30
   9  -7  -5  198.88   22.00
  -9   7   5  288.27   28.60
   7   2   5  240.98   31.90
   2  -9   5  262.27   27.20
   7   2   5  190.58   23.30
   2  -9   5  293.77   29.80
  -9   7   5  230.08   23.30
   6  -7  -5  299.17   27.00
  -7   1  -5  325.07   28.80
   1   6  -5  336.07   32.40
  -7   1  -5  359.46   26.90
   1   6  -5  320.77   30.50
   1   6  -5  359.56   27.10
   7  -1   5  304.27   37.30
  -6   7   5  323.37   30.40
   7  -1   5  323.67   37.90
  -1  -6   5  376.86   34.30
  -6   7   5  288.97   28.10
  -1  -6   5  371.96   30.00
  -6   7   5  293.37   25.60
  -7   4  -5   22.10    7.00
  -7   4  -5   28.00    5.70
   3  -7  -5   19.90    7.20
  -7   4  -5   28.90    7.30
   4   3  -5   25.70   11.10
  -7   4  -5   21.60    6.80
   4   3  -5   43.00   13.20
   3  -7  -5   24.30    6.00
  -3   7   5   22.10    9.40
  -4  -3   5   32.10    6.90
  -4  -3   5   25.60    5.50
   7  -4   5   44.00   16.40
   7  -4   5   34.70   15.80
  -4  -3   5   14.30   11.80
  -4  -3   5   28.40    6.50
  -3   7   5   34.30   10.60
   0  -7  -5  112.29   14.20
   7   0  -5  124.69   22.50
  -7   7  -5  110.29   13.40
  -7   7  -5   97.89   14.60
   0  -7  -5  119.19   17.20
  -7   7  -5  108.79   13.90
  -7   0   5  135.59   15.70
   7  -7   5  113.99   19.20
   0   7   5  120.59   17.20
   0   7   5  116.19   15.50
   0   7   5  122.99   17.90
  -7   0   5  122.79   14.40
   7  -7   5  151.78   24.60
  -7   0   5  140.39   20.10
   7  -7   5  157.98   25.90
  -7  10  -5   10.60    6.30
  -7  10  -5    3.50    6.40
  -3  -7  -5    2.30   10.00
  10  -3  -5   38.50   21.70
  -7  10  -5    1.30   13.40
  -7  10  -5    6.40   10.60
  -7  10  -5   11.20    8.00
   7 -10   5   20.10   15.80
 -10   3   5   12.50   11.40
   7 -10   5    6.30   17.00
   3   7   5    8.60   13.80
   3   7   5    4.90    9.80
   3   7   5   -4.00   12.90
 -10   3   5   -1.70    9.70
  -6  -7  -5   16.40   15.00
  13  -6  -5   -8.20   29.50
  -7  13  -5   -9.30   19.20
  -7  13  -5    6.80   18.00
   6   7   5   -2.30   20.90
   6   7   5    1.80   15.50
   6   7   5   -6.50   20.30
   7 -13   5  -19.90   21.60
 -13   6   5   11.00   17.80
 -13   6   5  -26.60   12.10
  -8  -6  -5  160.88   24.40
  -6  14  -5  223.08   32.70
  14  -8  -5  166.98   42.50
  -8  -6  -5  139.49   23.70
  -6  14  -5  164.68   30.00
   8   6   5  151.98   26.20
 -14   8   5  213.88   28.30
   8   6   5  128.39   37.00
   6 -14   5  188.78   32.40
   8   6   5  168.58   34.00
 -14   8   5  144.89   22.30
  -8  -3  -5  274.17   30.70
  -3  11  -5  332.17   34.30
   8   3   5  261.27   30.00
   8   3   5  234.88   35.90
   8   3   5  234.78   36.70
   3 -11   5  299.17   36.80
 -11   8   5  333.47   28.10
   3 -11   5  248.78   32.10
   0   8  -5  969.20   75.99
   0   8  -5  885.31   73.09
   8  -8  -5  946.11   68.79
   8   0   5  984.50   80.39
  -8   8   5  896.11   73.39
  -8   8   5  922.21   67.69
  -8   8   5  961.30   71.29
   0  -8   5  826.52   71.59
   0  -8   5  968.20   75.59
   8   0   5  945.51   78.79
   5  -8  -5 1257.87   92.09
  -8   3  -5 1367.76   94.59
  -8   3  -5 1389.96   91.69
   3   5  -5 1164.68   97.39
   3   5  -5 1153.78   95.79
   3   5  -5 1200.28   92.39
   8  -3   5 1334.97  102.69
   8  -3   5 1307.07  102.29
  -5   8   5 1177.38   95.29
  -3  -5   5 1184.38   97.29
  -3  -5   5 1351.86   92.39
  -5   8   5 1161.78   95.99
   6   2  -5  393.36   37.70
   6   2  -5  366.16   35.20
   2  -8  -5  359.66   29.30
   2  -8  -5  332.77   29.50
  -2   8   5  288.07   31.20
  -6  -2   5  396.16   36.40
  -6  -2   5  391.36   29.90
  -2   8   5  307.27   32.40
  -6  -2   5  340.77   32.20
  -8   9  -5   65.59   11.40
  -8   9  -5   97.09   16.50
  -8   9  -5   78.39   11.20
  -8   9  -5   92.39   14.20
  -8   9  -5   84.89   12.90
  -1  -8  -5   86.39   13.80
   9  -1  -5  109.89   25.10
  -9   1   5   86.79   13.50
   1   8   5   47.00   14.10
  -9   1   5   70.99   13.60
   8  -9   5   90.79   25.20
   1   8   5   72.69   15.50
   1   8   5   67.59   13.50
   8  -9   5   89.09   19.00
   8  -9   5   77.89   22.30
  -4  -8  -5  318.97   32.30
   4   8   5  291.17   35.40
   4   8   5  307.07   33.00
   4   8   5  257.67   33.90
 -12   4   5  360.56   36.30
 -12   4   5  315.87   31.50
  -9  -4  -5  206.98   25.40
  -9  -4  -5  205.88   24.40
  -4  13  -5  194.78   30.90
  -4  13  -5  218.28   32.20
 -13   9   5  168.18   28.10
   9   4   5  188.78   36.90
   9   4   5  159.48   25.80
   4 -13   5  129.19   29.60
   9   4   5  207.58   36.60
 -13   9   5  201.68   24.80
  -1  10  -5   57.99   16.50
  -9  -1  -5   34.60   21.30
   9   1   5   50.39   14.80
 -10   9   5   28.80   16.90
   1 -10   5   53.79   15.50
   1 -10   5   53.49   19.50
   9   1   5   55.39   40.50
 -10   9   5   42.30   13.20
  -9   2  -5  224.38   22.70
   7  -9  -5  160.08   18.10
   7  -9  -5  203.58   18.00
   9  -2   5  262.97   34.60
   9  -2   5  227.38   32.00
  -2  -7   5  269.77   30.10
  -7   9   5  192.28   21.40
  -7   9   5  184.58   24.80
  -9   5  -5  275.87   27.30
  -9   5  -5  252.07   27.10
   4  -9  -5  337.77   26.10
   5   4  -5  301.37   33.60
   5   4  -5  319.97   35.30
  -9   5  -5  265.17   24.50
  -9   5  -5  281.37   27.90
   9  -5   5  350.56   43.40
  -5  -4   5  313.87   25.00
  -4   9   5  345.27   31.70
  -5  -4   5  350.66   25.50
   9  -5   5  265.17   37.20
  -5  -4   5  314.27   34.10
  -4   9   5  266.57   29.50
  -5  -4   5  354.06   26.60
  -9   8  -5   78.99   12.00
   1  -9  -5   71.79   11.80
   8   1  -5   86.59   22.90
   1  -9  -5   64.79   21.90
  -9   8  -5  104.99   16.10
  -9   8  -5   73.99   13.00
  -9   8  -5  106.19   14.00
   8   1  -5   73.19   21.20
   9  -8   5  118.09   25.80
  -8  -1   5   73.29   12.70
  -1   9   5   56.89   13.70
  -1   9   5   74.29   14.90
  -8  -1   5   98.79   13.40
  -1   9   5   57.19   14.70
   9  -8   5   71.59   28.50
  -9  11  -5  288.87   33.80
  -2  -9  -5  211.38   27.20
  -9  11  -5  256.37   23.70
  -9  11  -5  272.87   29.10
  -9  11  -5  277.17   23.90
  -9  11  -5  206.88   25.60
   9 -11   5  312.17   36.60
   2   9   5  220.48   28.20
   9 -11   5  264.97   36.50
   2   9   5  185.98   28.20
  -5  -9  -5   76.09   20.40
  -9  14  -5  111.29   23.60
  14  -5  -5  100.89   35.00
  -9  14  -5   85.49   39.10
   5   9   5   66.19   21.10
 -14   5   5   95.89   18.90
   9 -14   5   78.99   26.00
   5   9   5   44.80   20.40
 -14   5   5  116.49   23.70
 -10  -2  -5   79.99   15.80
 -10  -2  -5   64.89   17.00
  -2  12  -5   97.49   41.20
  -2  12  -5   68.99   23.10
   2 -12   5   76.39   24.30
 -12  10   5  119.59   25.00
  10   2   5   79.99   29.00
  10   2   5   70.99   19.90
 -12  10   5   61.69   16.60
   1   9  -5   22.50   15.80
   1   9  -5   49.00   32.00
   9 -10  -5   25.30    6.40
  -1  -9   5   28.30   19.10
  -9  10   5   43.40   11.60
  -1  -9   5   31.60   13.80
  10  -1   5   20.30   23.30
 -10   4  -5   28.60   10.40
   6 -10  -5   43.10    8.10
 -10   4  -5   58.79   12.20
   4   6  -5   25.00   15.70
   4   6  -5   46.20   17.90
  -4  -6   5   51.89   12.20
  -4  -6   5   56.19    8.90
  -6  10   5   41.00    9.50
  -4  -6   5   47.40    6.70
  10  -4   5   51.39   24.20
  -6  10   5   39.90   14.90
  10  -4   5   51.59   24.60
  -6  10   5   80.49   18.10
  -4  -6   5   53.59   20.30
 -10   7  -5    7.30   11.50
   7   3  -5   -8.20   16.90
 -10   7  -5    7.50    8.00
   7   3  -5   11.50   17.50
 -10   7  -5   10.80    7.20
   3 -10  -5    6.60    7.10
 -10   7  -5    2.20    9.00
  -7  -3   5    2.40    8.50
  -3  10   5   -5.40   11.30
  -3  10   5   23.10   12.30
  -7  -3   5    8.40    7.70
  -7  -3   5  -19.00   18.90
  10  -7   5   45.70   25.00
  10  -7   5   19.80   20.40
 -10  10  -5  197.28   20.90
 -10  10  -5  194.58   22.40
  10   0  -5  172.38   31.50
 -10  10  -5  177.28   21.70
   0 -10  -5  154.98   19.80
 -10  10  -5  166.58   18.90
 -10  10  -5  196.28   26.00
  10 -10   5  186.08   28.10
 -10   0   5  169.58   21.50
   0  10   5  142.59   22.60
  10 -10   5  211.88   37.30
   0  10   5  158.48   22.10
   0  10   5  158.18   23.40
 -10   0   5  176.08   22.20
  10 -10   5  148.09   37.10
  -3 -10  -5  490.65   43.20
 -10  13  -5  401.56   46.20
  13  -3  -5  380.56   53.69
 -10  13  -5  418.26   38.60
 -10  13  -5  419.46   49.00
 -13   3   5  375.36   44.00
   3  10   5  421.76   44.80
   3  10   5  408.26   43.00
 -13   3   5  418.46   40.50
  10 -13   5  405.96   49.90
 -11   0  -5 1026.30   82.59
   0  11  -5 1185.98   90.19
 -11   0  -5 1147.59   83.69
   0  11  -5 1021.10   87.09
  11   0   5  968.50   95.19
  11   0   5  940.11   92.99
   0 -11   5 1161.38   90.29
 -11  11   5  959.40   86.79
 -11  11   5 1028.90   81.99
   3   8  -5  297.17   34.60
 -11   3  -5  291.97   29.30
   3   8  -5  292.57   38.00
  -3  -8   5  269.87   27.80
  -8  11   5  238.88   25.90
  -3  -8   5  217.48   34.70
  -8  11   5  231.08   31.30
  -3  -8   5  256.37   21.70
  -8  11   5  247.28   33.10
  11  -3   5  238.58   39.70
  11  -3   5  220.78   41.50
 -11   6  -5  163.98   22.30
   6   5  -5  175.68   27.80
 -11   6  -5  176.48   21.00
   6   5  -5  192.88   32.10
   5 -11  -5  188.38   19.80
  -5  11   5  171.28   34.60
  -6  -5   5  177.78   19.30
  -5  11   5  204.18   26.80
  11  -6   5  180.78   41.20
  -6  -5   5  210.38   20.30
   2 -11  -5  209.28   22.60
   9   2  -5  236.88   35.20
  -2  11   5  198.58   24.70
  -9  -2   5  260.87   25.30
  11  -9   5  272.07   49.80
  -2  11   5  176.18   25.20
  -2  11   5  197.78   26.80
  -9  -2   5  225.98   24.60
 -11  12  -5  360.16   32.50
 -11  12  -5  386.26   32.30
 -11  12  -5  377.96   37.80
 -11  12  -5  332.97   37.00
  12  -1  -5  374.86   50.19
  -1 -11  -5  317.77   35.60
 -12   1   5  324.17   36.20
   1  11   5  347.37   37.40
 -12   1   5  324.07   38.70
   1  11   5  313.97   38.00
   2  10  -5   44.70   22.60
 -12   2  -5   77.79   16.40
   2  10  -5   78.09   27.70
 -12   2  -5   60.99   15.30
  12  -2   5   80.59   32.20
 -10  12   5   62.99   22.20
  12  -2   5  122.59   35.20
  -2 -10   5   70.09   24.50
 -10  12   5   78.69   22.20
 -10  12   5   68.49   16.90
 -12   5  -5   14.90   12.50
   5   7  -5   40.40   22.80
   5   7  -5   47.00   22.50
  -5  -7   5   90.59   24.00
  -7  12   5   19.20   17.20
  -5  -7   5   36.90    9.40
  -7  12   5    8.60    9.70
  -7  12   5   60.19   22.80
  12  -5   5   65.89   29.70
  12  -5   5   53.09   31.70
  -5  -7   5   28.90   13.60
   8   4  -5  536.45   52.69
 -12   8  -5  413.76   44.30
   8   4  -5  566.24   55.49
  -8  -4   5  503.75   40.30
  12  -8   5  417.46   56.09
  12  -8   5  389.16   59.39
 -12  11  -5  341.07   31.40
 -12  11  -5  370.76   42.90
 -12  11  -5  364.06   37.20
 -12  11  -5  298.67   33.30
   1 -12  -5  325.97   33.20
  11   1  -5  371.76   50.79
 -11  -1   5  374.56   35.30
  12 -11   5  391.76   57.89
 -11  -1   5  334.07   35.90
  -1  12   5  305.57   36.60
  -1  12   5  266.87   34.60
   4   9  -5  179.18   32.40
 -13   4  -5  190.88   23.40
 -13   4  -5  143.59   23.00
   4   9  -5  219.18   35.70
  -9  13   5  215.38   24.80
  -4  -9   5  162.68   33.00
  13  -4   5  177.78   39.10
  -9  13   5  212.98   33.20
  13  -4   5  304.57   47.00
  -9  13   5  156.18   26.80
   7   6  -5  -20.00   22.40
 -13   7  -5   37.90   14.40
   7   6  -5  -13.60   20.80
 -13   7  -5   10.20   11.30
  -6  13   5  -13.20   19.80
  -6  13   5  -10.10   14.20
  13  -7   5    2.20   30.50
  13  -7   5  -52.59   34.70
  -7  -6   5   -6.20   11.40
  -7  -6   5   -5.20   22.90
 -13  10  -5  369.06   37.90
  10   3  -5  377.36   53.19
 -13  10  -5  363.16   47.40
 -13  10  -5  395.36   35.80
  10   3  -5  361.36   50.09
 -13  10  -5  439.26   46.80
  13 -10   5  471.05   64.49
  -3  13   5  494.45   45.00
 -10  -3   5  381.76   39.20
 -10  -3   5  356.06   37.90
  -3  13   5  403.96   39.80
   6   8  -5  188.38   33.10
 -14   6  -5  154.28   20.30
 -14   6  -5  176.08   23.90
   6   8  -5  139.79   32.50
  -8  14   5  120.49   29.00
  -8  14   5  123.69   25.40
  14  -6   5  164.78   43.40
  -6  -8   5  164.78   34.80
   9   5  -5   76.09   27.30
 -14   9  -5   46.90   17.20
 -14   9  -5   88.99   16.60
 -14   9  -5   90.69   23.40
   9   5  -5  118.09   31.40
  14  -9   5  109.79   44.20
  -5  14   5   83.09   24.60
  -9  -5   5   74.89   31.80
  -9  -5   5   81.59   18.40
   0   0  -6 2591.54  177.68
   0   0  -6 2294.17  181.08
   0   0   6 2411.36  180.68
   0   0   6 2499.75  179.98
   2  -1  -6   53.09   10.00
   2  -1  -6   34.00   13.60
  -1   2  -6   49.80   11.80
  -1   2  -6   43.70    7.70
  -1  -1  -6   63.59   12.60
  -1  -1  -6   59.49   14.00
  -1  -1  -6   45.70    8.30
   1   1   6   41.50   11.90
   1  -2   6   58.89   12.20
   1  -2   6   54.69    6.40
  -2   1   6   59.49    8.80
   1  -2   6   31.10   11.50
   1  -2   6   45.30   12.10
   1   1   6   40.10   12.10
  -2   1   6   65.49   10.60
  -2   1   6   54.69    8.50
  -2   1   6   67.59   12.60
   1   1   6   43.40    8.30
  -2   1  -6   65.19   10.30
   1   1  -6   48.90    7.80
   1  -2  -6   45.90   11.90
   1  -2  -6   37.50   13.90
  -2   1  -6   50.79   11.30
  -1   2   6   50.89    8.80
  -1  -1   6   53.29    7.50
  -1  -1   6   60.89   12.60
  -1  -1   6   41.50   12.20
  -1   2   6   59.59   10.20
   2  -1   6   92.79   15.70
   2  -1   6   51.39   11.90
   2  -1   6   58.59   12.40
  -1   2   6   38.00   10.30
  -1   2   6   68.89   13.60
  -1  -1   6   55.49    9.90
   2  -1   6   41.20   12.00
  -1  -1   6   60.89    7.10
  -2  -2  -6   12.20    7.00
   4  -2  -6   49.70   17.20
  -2  -2  -6   16.40   13.30
   4  -2  -6   49.40   10.60
  -2   4  -6   32.20    5.70
  -2   4  -6   34.20    9.60
  -4   2   6   22.30    6.60
   2  -4   6   43.60   12.80
  -4   2   6   35.70    9.60
   2  -4   6   37.00   11.80
   2  -4   6   33.00    6.20
   2   2   6    9.70   11.70
   2   2   6   20.60   15.10
   2  -4   6   33.80   11.90
   2   2   6   13.40    8.50
  -4   2   6   31.90   13.00
  -4   2   6   32.70    7.20
   3  -3  -6 1144.59   93.49
   0   3  -6 1145.99   91.39
  -3   0  -6 1392.86   93.09
  -3   0  -6 1147.59   93.09
   0   3  -6 1181.38   94.79
   3  -3  -6 1088.79   97.89
  -3   3   6 1279.97   92.39
   3   0   6 1093.39   92.19
  -3   3   6 1211.58   94.59
   3   0   6 1322.27   93.99
   0  -3   6 1174.08   91.39
   0  -3   6 1326.07   91.49
  -3   3   6 1283.57   92.29
   3   0   6 1323.97   97.19
   0  -3   6 1260.77   95.29
  -3   3   6 1310.67   93.49
   3   0   6 1377.76   96.29
   3   0   6 1404.16   96.09
  -3   3  -6 2983.50  222.38
   0  -3  -6 3199.78  221.28
  -3   3  -6 3220.88  219.98
   0  -3  -6 2732.43  223.18
   3   0  -6 2952.20  225.38
   3  -3   6 3051.99  224.98
   0   3   6 3148.98  221.38
   3  -3   6 3123.89  223.98
   0   3   6 2782.82  219.48
  -3   0   6 3150.68  219.78
  -3   0   6 3109.09  220.88
   0   3   6 2935.11  222.28
  -3   0   6 3133.19  221.48
  -3   0   6 3013.10  223.28
   3  -3   6 3270.27  224.58
   6  -3  -6  624.14   61.89
  -3  -3  -6  601.14   52.89
  -6   3   6  723.33   54.49
  -6   3   6  686.13   52.49
  -6   3   6  655.63   52.59
  -6   3   6  558.14   56.89
   3  -6   6  793.12   66.49
   3   3   6  652.03   57.09
   3   3   6  678.63   53.99
   3  -6   6  763.72   57.59
   5  -4  -6  176.98   30.90
  -4  -1  -6  187.88   20.00
  -1   5  -6  239.68   24.80
  -5   4   6  156.48   18.80
  -5   4   6  144.59   19.80
   4   1   6  194.48   22.50
   4   1   6  227.08   27.20
   1  -5   6  233.48   24.30
   4   1   6  166.28   24.90
   2  -4  -6   18.80   15.40
   2  -4  -6   -6.80   10.10
  -4   2  -6   11.10    9.10
   2   2  -6   46.70   13.40
  -4   2  -6   21.10    6.80
  -2  -2   6   39.70   11.30
   4  -2   6   20.70   11.10
  -2  -2   6   34.60    7.80
  -2   4   6   14.50    8.40
   4  -2   6   23.40   12.70
   4  -2   6   21.60   12.10
  -2   4   6    9.10    7.70
   4  -2   6   14.20    8.30
  -2   4   6   13.30    7.40
   5  -1  -6   67.19   17.30
  -1  -4  -6   84.29   12.30
   4  -5   6  119.19   18.30
   4  -5   6  113.99   17.40
  -5   1   6   86.09   11.70
   1   4   6   98.89   11.00
  -5   1   6   74.39   11.10
  -5   1   6   90.89   15.80
   1   4   6   93.69   14.10
   1   4   6   81.99   16.20
  -5   1   6   84.89   14.20
   8  -4  -6   -8.00   20.00
  -4   8  -6   37.70    9.60
  -4   8  -6   26.40   11.40
  -4  -4  -6   25.90   10.30
   4   4   6   21.90    8.00
   4  -8   6   32.70   16.10
   4   4   6   48.50   19.60
  -8   4   6   18.20   11.10
  -8   4   6   23.50   13.20
   4  -8   6   15.70   14.30
  -8   4   6   19.30   10.20
   4   4   6   24.30   12.70
   4   4   6   25.30   15.50
  -8   4   6   20.40   22.50
  -2   7  -6  120.59   14.10
   7  -5  -6   67.89   24.50
  -5  -2  -6   84.09   14.90
  -2   7  -6  103.09   17.70
  -2   7  -6   94.39   12.30
  -7   5   6   84.99   14.30
   5   2   6  100.79   14.90
   5   2   6   92.49   11.80
   2  -7   6  108.99   16.50
  -7   5   6   79.69   13.10
   2  -7   6   87.49   19.50
   5   2   6   73.29   19.30
  -7   5   6   77.49   14.60
   2  -7   6  112.59   18.10
  -5   1  -6  154.38   20.30
   4  -5  -6  114.59   25.40
  -5   1  -6  168.88   17.40
  -4   5   6  155.88   17.60
   5  -1   6  192.28   26.10
   5  -1   6  155.18   24.60
  -4   5   6  152.18   16.30
   5  -1   6  159.88   17.70
  -5   4  -6   92.69   12.10
  -5   4  -6   83.49   12.50
   1  -5  -6  104.39   15.80
   1  -5  -6   74.39   20.70
   1  -5  -6   75.59   11.60
  -5   4  -6   92.69   12.00
   5  -4   6   68.59   18.70
   5  -4   6   80.49   14.70
  -1   5   6   85.29   12.20
   5  -4   6   98.99   17.40
  -1   5   6   95.09   14.30
   5  -4   6   70.49   18.10
  -2  -5  -6  165.28   20.80
  -5   7  -6  209.18   18.50
  -5   7  -6  209.08   17.30
  -7   2   6  201.88   25.30
   2   5   6  213.88   26.70
  -7   2   6  158.78   20.60
   5  -7   6  255.27   30.30
   2   5   6  163.28   18.50
   2   5   6  189.18   23.50
   5  -7   6  199.88   27.70
   5  -7   6  250.27   28.50
  -7   2   6  175.38   23.10
  -5  -5  -6  194.48   24.00
  -5  10  -6  172.38   25.00
  -5  10  -6  217.48   24.30
   5   5   6  188.18   32.50
   5 -10   6  210.38   29.30
   5 -10   6  232.18   33.00
 -10   5   6  240.68   28.00
   5   5   6  213.78   30.70
   5   5   6  150.18   20.10
  -3   9  -6   39.00   14.50
  -3   9  -6   28.90   12.20
  -6  -3  -6   26.50   11.30
   9  -6  -6   72.79   29.30
  -9   6   6   37.00   12.60
  -9   6   6   38.90   15.30
  -9   6   6   25.50   11.60
   3  -9   6   29.70   17.20
   6   3   6   37.10   19.80
   6   3   6   30.90   10.70
   3  -9   6    5.60   15.70
   6   3   6   22.60   18.90
   0   6  -6 2306.27  152.68
  -6   0  -6 1786.92  152.18
   0   6  -6 2151.18  151.88
  -6   6   6 1964.60  151.78
   6   0   6 2081.69  149.99
  -6   6   6 2041.60  152.98
   0  -6   6 2168.38  155.98
  -6   3  -6  617.54   51.79
   3  -6  -6  584.74   48.10
  -6   3  -6  676.53   49.80
   6  -3   6  699.43   58.59
  -3   6   6  654.83   50.59
   6  -3   6  609.64   49.40
   6  -3   6  542.35   56.49
   6  -3   6  668.63   54.79
   0  -6  -6  689.93   62.79
  -6   6  -6  841.32   59.99
   0  -6  -6  795.52   60.49
   6   0  -6  753.92   67.69
  -6   6  -6  792.72   60.49
  -6   6  -6  815.32   59.19
  -6   6  -6  827.42   57.19
  -6   0   6  768.42   59.89
   6  -6   6  717.53   67.59
   0   6   6  843.72   64.09
   6  -6   6  675.63   66.19
   0   6   6  732.53   59.39
   0   6   6  742.83   60.89
   6  -6   6  829.82   64.89
  -6   0   6  731.63   58.89
  -6   0   6  830.72   64.39
   9  -3  -6  352.36   45.80
  -3  -6  -6  327.27   31.10
  -9   3   6  309.07   30.40
   3   6   6  332.47   35.60
  -9   3   6  357.96   36.00
   3   6   6  302.97   29.60
  -9   3   6  338.87   32.10
   6  -9   6  417.46   39.70
   6  -9   6  307.57   40.30
  -6  -6  -6  550.04   42.90
  12  -6  -6  365.26   54.99
   6 -12   6  568.14   49.40
 -12   6   6  412.36   45.70
   6   6   6  430.06   42.30
 -12   6   6  382.26   46.00
   6 -12   6  530.65   52.69
   6   6   6  494.65   57.99
   6   6   6  395.46   52.59
 -12   6   6  408.86   40.90
  -4  11  -6   15.60   17.50
  11  -7  -6   27.40   30.60
  -7  -4  -6    0.30   12.90
  -4  11  -6   27.30   16.50
   7   4   6    2.90   23.10
   4 -11   6   12.10   19.10
   7   4   6  -14.00   12.30
 -11   7   6    9.80   14.80
 -11   7   6    1.80   12.10
   4 -11   6   45.20   20.10
   7   4   6    3.30   21.90
  -7  -1  -6   -0.70    9.60
   8  -7  -6  -44.40   25.30
   7   1   6  -14.00   18.20
   1  -8   6  -18.20   15.00
  -8   7   6   -9.20   13.10
   1  -8   6   27.30   13.80
   7   1   6   -1.20   17.30
  -8   7   6   -7.70    9.50
   5  -7  -6   78.69   10.50
   2   5  -6  106.89   19.00
  -7   2  -6   81.19   13.50
   2   5  -6  133.29   17.00
   5  -7  -6   45.10   25.90
  -5   7   6   64.09   14.30
  -5   7   6   90.69   11.60
  -2  -5   6   95.79   11.20
  -2  -5   6  109.89   15.90
  -2  -5   6  107.59   20.10
  -5   7   6   89.29   12.90
   7  -2   6  101.39   22.40
   7  -2   6   70.99   22.10
  -7   5  -6  142.29   16.90
   2  -7  -6  159.18   18.80
   2  -7  -6  153.48   17.50
  -7   5  -6  146.59   18.70
   7  -5   6  188.58   25.70
   7  -5   6  165.08   27.70
   7  -5   6  124.79   27.10
  -5  -2   6  210.98   25.30
  -2   7   6  158.18   19.20
  -2   7   6  195.18   23.20
  -2   7   6  140.09   19.20
  -7   8  -6    8.40    8.00
   8  -1  -6    7.50   17.90
  -7   8  -6    5.80    9.50
  -1  -7  -6    3.80    8.30
  -7   8  -6   -0.20    9.10
  -7   8  -6   10.00    7.50
  -8   1   6    6.10   16.30
   7  -8   6   -1.70   18.40
   1   7   6    6.00   13.40
   1   7   6  -17.80   10.20
   1   7   6   13.30    8.70
   7  -8   6   26.70   20.30
  -8   1   6   12.10    9.40
  -8   1   6    9.60    9.40
   7  -8   6    6.30   15.60
  -7  11  -6   33.40    9.00
  -7  11  -6   32.50   15.30
  -7  11  -6   19.40   14.80
  11  -4  -6    3.50   24.90
   4   7   6   33.20   20.90
   7 -11   6   53.99   22.40
   4   7   6    9.40   12.40
 -11   4   6    5.10   11.30
 -11   4   6   48.50   19.40
   7 -11   6   27.90   19.00
   4   7   6   26.10   16.30
 -11   4   6    8.50   15.30
  -8  -5  -6  393.76   38.60
  -5  13  -6  359.26   45.90
  13  -8  -6  314.07   57.29
   8   5   6  336.87   54.99
   8   5   6  407.76   52.19
 -13   8   6  431.06   38.70
 -13   8   6  344.17   45.10
   5 -13   6  362.46   44.90
  10  -8  -6  219.68   48.40
  -8  -2  -6  345.17   33.40
  -2  10  -6  373.16   36.50
   8   2   6  272.97   32.90
   8   2   6  322.07   42.10
   2 -10   6  363.26   38.00
   8   2   6  301.97   41.40
   2 -10   6  340.77   39.10
   1   7  -6   16.00   12.80
   7  -8  -6  -11.00   26.40
  -8   1  -6    8.00   10.00
   1   7  -6   38.90   16.20
  -7   8   6   -4.00   11.90
   8  -1   6   32.90   20.10
  -7   8   6   11.90    9.80
  -1  -7   6   10.80   11.70
  -1  -7   6   33.00   17.20
   8  -1   6    4.80   21.40
   4  -8  -6   26.30    7.50
  -8   4  -6   28.00    9.80
   4   4  -6   26.90   13.10
  -8   4  -6   23.50    9.30
   4   4  -6   38.40   17.20
   8  -4   6  -27.10   21.50
  -4  -4   6   24.70   15.80
  -4   8   6   15.90   12.00
   8  -4   6   48.70   20.00
  -4   8   6   15.90   11.50
  -4  -4   6   23.40    7.90
   1  -8  -6   19.20    8.60
  -8   7  -6   17.60    9.00
  -8   7  -6   23.10    8.80
  -8   7  -6   16.30    8.90
   7   1  -6   -5.50   16.20
  -1   8   6   -1.90   11.60
   8  -7   6    9.30   16.80
  -7  -1   6   15.70   16.30
  -7  -1   6   10.00    8.10
  -7  -1   6    3.20    8.80
  -1   8   6   14.10    9.90
   8  -7   6   12.80   20.30
  -1   8   6    5.00   10.90
   8  -7   6   45.70   23.50
  -8  10  -6  206.88   26.20
  -2  -8  -6  176.18   22.80
  -8  10  -6  177.68   21.50
  -8  10  -6  242.98   22.40
  -8  10  -6  239.28   26.40
  -8  10  -6  209.28   21.90
 -10   2   6  194.08   29.60
   2   8   6  174.68   27.40
   2   8   6  217.18   28.20
 -10   2   6  153.88   22.80
   8 -10   6  252.17   39.20
 -10   2   6  166.38   23.70
   8 -10   6  237.38   35.60
   2   8   6  213.68   24.00
  -8  13  -6  776.32   59.49
  -8  13  -6  800.62   67.49
  -5  -8  -6  778.52   63.69
  -8  13  -6  773.42   66.79
   8 -13   6  740.53   75.69
 -13   5   6  771.12   71.49
   5   8   6  626.74   66.39
   5   8   6  666.83   70.99
   8 -13   6  851.51   70.89
   5   8   6  676.03   63.89
  12  -9  -6  399.26   65.39
  -9  -3  -6  564.64   49.50
  -3  12  -6  587.24   55.59
  -3  12  -6  560.04   54.59
   9   3   6  477.65   63.29
   9   3   6  482.45   58.99
   3 -12   6  560.74   55.99
 -12   9   6  570.84   54.29
 -12   9   6  534.55   47.40
   0   9  -6  286.77   33.20
   0   9  -6  329.47   37.50
  -9   0  -6  201.38   26.80
   0  -9   6  236.68   31.40
  -9   9   6  249.48   30.00
   0  -9   6  287.77   35.50
   9   0   6  270.57   39.50
   6  -9  -6   31.60    7.90
  -9   3  -6   37.10   10.80
   3   6  -6   11.20   14.90
   3   6  -6   14.40   16.10
  -6   9   6   35.20   10.70
  -3  -6   6   53.69   13.30
  -6   9   6   18.00   14.70
  -3  -6   6   38.30    7.80
   9  -3   6   43.90   26.90
  -3  -6   6   42.70   19.20
  -6   9   6   39.80   16.30
   9  -3   6   20.90   22.90
   6   3  -6  373.56   43.00
   6   3  -6  338.87   39.50
  -9   6  -6  400.36   31.40
  -9   6  -6  355.16   32.00
   3  -9  -6  322.37   30.10
  -3   9   6  306.17   34.50
  -6  -3   6  359.16   40.90
   9  -6   6  341.07   48.50
  -3   9   6  301.57   34.00
   9  -6   6  393.96   47.90
  -6  -3   6  314.87   28.50
  -6  -3   6  382.26   31.00
  -9   9  -6  267.27   28.60
   9   0  -6  279.87   42.10
  -9   9  -6  252.07   25.70
  -9   9  -6  281.37   27.60
  -9   9  -6  245.68   26.60
   0  -9  -6  252.77   26.10
  -9   9  -6  234.68   25.70
   0   9   6  252.07   30.90
   9  -9   6  261.17   44.10
  -9   0   6  243.58   27.30
  -9   0   6  264.97   27.40
   9  -9   6  240.78   37.60
   9  -9   6  322.17   41.80
  -9   0   6  312.57   36.80
   0   9   6  251.87   31.20
   0   9   6  222.28   27.70
  -9  12  -6  243.48   29.10
  -9  12  -6  181.98   26.40
  -3  -9  -6  173.58   23.20
  -9  12  -6  203.58   21.30
  12  -3  -6  157.68   35.80
   3   9   6  104.99   27.30
   9 -12   6  147.19   42.90
   3   9   6  155.18   25.30
 -12   3   6  161.78   22.60
 -12   3   6  148.39   24.50
 -12   3   6  105.69   29.40
   9 -12   6  218.08   33.50
   3   9   6  171.58   23.40
 -10  -1  -6  219.58   25.40
  -1  11  -6  243.78   33.90
 -10  -1  -6  225.28   27.00
  -1  11  -6  203.88   33.90
 -11  10   6  146.79   29.90
  10   1   6  207.08   38.50
 -11  10   6  189.88   24.10
   1 -11   6  184.68   31.00
  10   1   6  176.38   37.20
   2   8  -6  386.76   39.50
 -10   2  -6  315.67   32.50
   2   8  -6  332.37   42.50
   8 -10  -6  339.77   28.40
  -2  -8   6  409.26   43.70
  -8  10   6  285.07   38.90
  -8  10   6  296.77   39.00
  -2  -8   6  341.37   35.50
  10  -2   6  355.96   47.00
  10  -2   6  434.46   51.29
  -8  10   6  307.07   39.10
 -10   5  -6  216.28   23.30
   5   5  -6  220.78   30.40
 -10   5  -6  195.68   26.10
   5 -10  -6  162.48   19.60
   5   5  -6  185.88   31.50
  10  -5   6  186.88   35.70
  10  -5   6  145.39   36.90
  -5  10   6  163.98   26.40
  -5  -5   6  186.68   30.10
  -5  10   6  196.78   26.80
  -5  -5   6  197.08   20.70
   2 -10  -6  202.38   22.10
 -10   8  -6  182.38   23.40
 -10   8  -6  181.18   22.00
   8   2  -6  200.78   33.40
   8   2  -6  208.38   32.20
  -8  -2   6  208.38   22.40
  -2  10   6  178.58   25.60
  -8  -2   6  207.58   23.80
  -2  10   6  192.18   24.80
  10  -8   6  170.38   35.20
  -8  -2   6  277.17   35.90
  -2  10   6  215.18   26.60
  10  -8   6  169.08   41.00
 -10  11  -6  389.16   34.90
 -10  11  -6  356.76   34.60
  11  -1  -6  394.16   51.89
 -10  11  -6  409.46   38.20
  -1 -10  -6  370.96   36.80
   1  10   6  345.47   37.80
  10 -11   6  471.75   57.19
 -11   1   6  381.76   47.30
   1  10   6  338.87   43.10
   1  10   6  298.97   37.80
 -11   1   6  383.66   36.80
  10 -11   6  363.26   47.40
 -11   1   6  361.66   38.20
 -11   1  -6  203.98   25.00
   1  10  -6  205.28   34.60
 -11   1  -6  217.88   26.40
   1  10  -6  213.48   32.90
  11  -1   6  186.58   39.40
  11  -1   6  179.68   38.60
  -1 -10   6  227.58   34.20
 -10  11   6  169.58   23.10
 -10  11   6  204.38   31.40
 -11   4  -6    7.90   12.40
 -11   4  -6  -14.00   10.10
   4   7  -6  -11.30   19.60
   4   7  -6   19.00   20.00
  -4  -7   6   14.40    8.30
  11  -4   6    9.00   25.80
  -7  11   6    9.40   21.20
  -7  11   6  -14.50   15.70
  -7  11   6   -9.70   10.00
  -4  -7   6    3.00   14.70
  11  -4   6   27.20   32.70
  -4  -7   6   15.10   20.10
   7   4  -6   21.50   26.60
   7   4  -6   25.60   22.60
 -11   7  -6   27.60   12.80
   4 -11  -6   25.10    9.80
  11  -7   6   19.40   26.20
  -7  -4   6   34.00   12.20
  11  -7   6   38.10   37.00
  -7  -4   6   67.49   24.80
  -4  11   6    4.80   14.10
  -4  11   6    5.00   16.40
  10   1  -6  470.35   54.89
   1 -11  -6  350.96   34.90
 -11  10  -6  377.46   38.10
 -11  10  -6  382.66   35.30
 -11  10  -6  372.26   36.20
  11 -10   6  470.55   55.49
 -10  -1   6  366.16   36.00
  -1  11   6  314.07   38.50
  -1  11   6  292.77   37.70
 -10  -1   6  425.06   50.29
 -10  -1   6  424.86   37.00
  -1  11   6  330.07   38.40
  11 -10   6  389.76   61.29
   3   9  -6  581.34   55.89
   3   9  -6  555.84   58.99
 -12   3  -6  597.14   46.30
 -12   3  -6  516.05   46.40
  -3  -9   6  525.75   54.89
  -9  12   6  483.95   54.29
  12  -3   6  502.55   62.69
  12  -3   6  439.66   62.59
  -9  12   6  443.06   50.89
  -9  12   6  476.95   44.50
 -12   6  -6  487.05   43.20
 -12   6  -6  445.86   41.60
   6   6  -6  511.35   56.59
   6   6  -6  460.65   53.89
  -6  12   6  419.76   45.30
  -6  12   6  377.26   49.30
  12  -6   6  559.64   63.59
  12  -6   6  405.06   61.99
  -6  -6   6  583.64   53.39
 -12   9  -6  155.38   22.30
 -12   9  -6  146.99   24.90
   9   3  -6  182.58   34.50
 -12   9  -6  187.78   21.80
   9   3  -6  162.38   35.40
  -3  12   6  165.88   26.20
  12  -9   6  186.68   40.60
  -9  -3   6  209.18   24.50
  -3  12   6  152.68   23.80
  12  -9   6  162.68   45.10
  -9  -3   6  128.99   32.10
  -3  12   6  147.19   25.50
 -13   5  -6  414.96   40.40
 -13   5  -6  399.96   38.50
   5   8  -6  434.36   52.39
   5   8  -6  429.36   52.79
  13  -5   6  537.35   66.99
  -8  13   6  343.27   44.20
  13  -5   6  332.07   58.79
  -8  13   6  371.26   49.00
  -8  13   6  416.96   38.50
  -5  -8   6  415.26   54.39
   8   5  -6  619.64   70.59
 -13   8  -6  724.73   59.69
   8   5  -6  635.34   71.39
 -13   8  -6  704.53   57.89
  -8  -5   6  717.53   72.49
  -5  13   6  685.13   64.89
  -5  13   6  668.53   61.09
  -5  13   6  757.12   64.09
  13  -8   6  689.63   77.19
  -8  -5   6  764.72   59.29
  13  -8   6  718.03   86.19
   1  -1  -7  103.39   15.60
  -1   0  -7  120.09   16.30
  -1   0  -7  105.49   20.10
   1  -1  -7  112.39   20.80
  -1   1   7  116.59   18.60
   1   0   7  119.89   18.20
   1   0   7  126.09   19.60
  -1   1   7  121.79   18.60
   1   0   7  110.39   18.40
   3  -2  -7   16.90   12.20
  -2  -1  -7   29.50    8.00
   3  -2  -7   37.00   17.60
  -2  -1  -7    3.90   14.50
  -1   3  -7   33.40   13.00
  -3   2   7   33.90   11.90
   1  -3   7   12.40   11.80
   1  -3   7   20.00   13.30
   2   1   7   25.90   13.30
   1  -3   7   -6.40   11.30
  -3   2   7   16.80    7.60
   2   1   7    0.60   12.00
   2   1   7   -2.30    8.20
   2   1   7   11.60   13.80
  -3   2   7  -11.90   12.00
  -2   2  -7    2.40   10.70
   0  -2  -7   14.50   15.50
  -2   2  -7   27.70    9.30
   0  -2  -7   -2.70    6.10
   2   0  -7   13.50   14.00
   2  -2   7   -0.40   12.70
   2  -2   7    8.30   12.00
  -2   0   7    6.80   11.50
  -2   0   7   21.00   10.30
   0   2   7    6.40   11.80
  -2   0   7    4.00    6.70
  -2   0   7   36.60   11.70
  -2   0   7   17.60    8.00
   0   2   7   23.00   12.40
   2  -2   7   24.30   13.80
   0   2   7   10.90    4.20
  -2   5  -7  498.75   39.70
   5  -3  -7  432.26   53.29
  -2   5  -7  492.85   45.40
  -3  -2  -7  569.34   43.90
  -5   3   7  495.75   44.40
  -5   3   7  412.76   49.99
  -5   3   7  528.85   42.00
  -5   3   7  536.05   42.20
   2  -5   7  539.65   48.10
   3   2   7  547.45   49.10
   3   2   7  607.64   49.40
   3   2   7  493.85   43.50
   2  -5   7  528.85   46.50
   2  -5   7  493.45   45.40
  -3   1  -7   35.70   13.20
  -3   1  -7    5.90    6.90
   2  -3  -7    5.30   17.20
   1   2  -7   10.20   12.90
  -3   1  -7   14.90   11.80
  -2   3   7    2.90    7.50
  -1  -2   7   19.60   12.80
  -2   3   7    6.60   12.10
   3  -1   7    4.20   12.90
  -1  -2   7   18.00   11.80
  -2   3   7   18.40   11.10
  -2   3   7    1.70   10.40
  -1  -2   7   24.50    7.80
   3  -1   7    9.60   13.60
   3  -1   7   17.10   14.80
  -1  -2   7    4.20    6.50
  -1  -3  -7  189.98   21.40
  -3   4  -7  230.28   25.20
  -3   4  -7  224.08   19.40
   4  -1  -7  150.48   27.80
   3  -4   7  260.47   29.40
  -4   1   7  171.68   22.20
  -4   1   7  203.78   20.90
   3  -4   7  233.48   29.40
  -4   1   7  229.88   26.20
  -4   1   7  190.38   19.00
   1   3   7  208.08   22.10
  -4   1   7  204.58   26.50
   3  -4   7  257.77   29.00
   1   3   7  178.78   16.30
   1   3   7  211.18   27.70
  -4  -3  -7   29.70   12.20
  -3   7  -7   40.80   14.40
  -3   7  -7   31.90    9.60
   7  -4  -7   -2.80   23.50
  -7   4   7   55.69   12.40
  -7   4   7   20.10   10.80
   3  -7   7   52.79   17.20
  -7   4   7   46.50   14.30
   4   3   7   12.80   17.00
   4   3   7   30.30   14.60
   3  -7   7   36.50   17.50
   4   3   7   37.60    8.20
   4   3   7   36.60   20.10
  -4   0  -7   77.89   12.90
   4  -4  -7   78.19   22.40
  -4   0  -7   46.90   15.90
  -4   4   7   94.59   15.00
   4   0   7   73.19   14.60
  -4   4   7   81.79   12.90
  -4   4   7   74.49   12.60
   4   0   7   69.39   19.70
   4   0   7  101.59   23.30
   1  -4  -7  230.28   21.90
  -4   3  -7  183.28   24.90
   3   1  -7  237.88   31.10
  -4   3  -7  194.88   21.30
  -1   4   7  217.78   24.60
  -3  -1   7  268.87   21.90
  -1   4   7  209.68   28.00
   4  -3   7  214.08   30.50
   4  -3   7  207.88   29.30
   4  -3   7  237.18   28.20
  -3  -1   7  276.67   28.80
  -1   4   7  185.68   22.60
  -3  -1   7  242.48   25.20
  -3  -1   7  252.57   19.10
  -1   4   7  209.78   20.80
  -4   6  -7   17.40    5.80
  -2  -4  -7   11.80    9.70
  -4   6  -7   28.40   11.50
   6  -2  -7   16.50   18.40
   4  -6   7   25.70   17.90
   4  -6   7   26.30   16.90
   2   4   7    0.10   15.60
  -6   2   7   17.60    9.70
   4  -6   7   40.80   15.80
  -6   2   7   18.40   14.10
  -6   2   7   13.50    9.00
   2   4   7    2.00   11.20
   2   4   7    8.40    6.10
  -4   9  -7   25.20   10.80
  -4   9  -7   15.30   15.90
   9  -5  -7   33.70   29.20
  -5  -4  -7   11.30   13.50
   4  -9   7   23.70   20.00
   5   4   7   30.00   23.00
  -9   5   7   56.69   13.80
  -9   5   7   32.50   15.30
  -9   5   7   17.70   16.20
   4  -9   7   30.60   20.70
   5   4   7   37.00   23.40
  -1   6  -7   73.99   11.40
  -5  -1  -7   78.29   15.10
  -1   6  -7   76.39   18.00
   6  -5  -7   58.49   28.40
   5   1   7  110.69   23.40
  -6   5   7   63.89   14.10
   1  -6   7   50.09   16.70
  -6   5   7   45.90   12.80
   5   1   7   84.39   21.00
  -6   5   7   79.09   14.50
   1  -6   7   53.29   18.00
  -5   2  -7  512.05   41.80
   2   3  -7  485.85   47.10
   2   3  -7  449.66   41.30
  -5   2  -7  447.26   43.70
   3  -5  -7  537.85   40.00
   3  -5  -7  423.66   53.69
   5  -2   7  534.55   50.59
  -3   5   7  516.05   41.70
  -3   5   7  511.45   41.90
   5  -2   7  448.16   42.50
  -3   5   7  507.35   41.10
   5  -2   7  465.05   50.19
  -2  -3   7  485.85   40.90
  -2  -3   7  547.75   40.00
   5  -2   7  585.04   47.10
  -2  -3   7  494.95   45.30
   5   0  -7   77.99   21.60
  -5   5  -7   87.39   14.30
   0  -5  -7   86.79   13.80
  -5   5  -7   57.19   11.60
   5  -5   7   87.29   19.50
  -5   0   7   68.09   17.70
  -5   0   7   75.19   12.30
   5  -5   7  123.89   23.80
   0   5   7   70.19   13.80
  -5   0   7   85.39   11.00
   0   5   7   66.69   11.00
   0   5   7   87.19   18.90
   5  -5   7   68.49   21.00
   8  -3  -7   30.40   26.40
  -3  -5  -7   46.40   13.50
  -5   8  -7   71.19   15.00
   3   5   7   40.70   15.40
   3   5   7   21.00    9.60
  -8   3   7   46.30   12.70
  -8   3   7   41.00   17.10
  -8   3   7   54.99   13.80
   5  -8   7  111.29   27.70
   3   5   7   43.40   19.80
   5  -8   7  103.69   23.30
  11  -6  -7  248.78   50.29
  -6  -5  -7  367.06   34.10
   5 -11   7  374.16   41.70
   6   5   7  389.56   46.80
   6   5   7  288.77   43.20
   5 -11   7  414.96   45.20
 -11   6   7  291.67   35.50
 -11   6   7  280.87   36.40
 -11   6   7  267.07   33.50
  -2   8  -7   10.50   10.60
  -6  -2  -7    5.10   12.20
  -2   8  -7    5.40   15.60
   8  -6  -7  -21.50   27.50
   6   2   7   -1.40   21.30
  -8   6   7   11.60   11.20
  -8   6   7   17.00   14.60
  -8   6   7  -16.20   11.40
   2  -8   7  -17.50   15.80
   6   2   7   48.30   35.50
   2  -8   7   -0.10   17.00
   5  -6  -7   69.19   28.40
   1   5  -7   79.29   18.70
  -6   1  -7   83.49   15.10
   1   5  -7   45.30   12.80
   6  -1   7   70.49   23.20
  -5   6   7   67.29   13.90
  -5   6   7   52.39   12.00
  -1  -5   7   72.29   19.00
  -1  -5   7   81.19   17.30
  -5   6   7   66.39   12.30
   6  -1   7   96.19   25.10
  -6   4  -7   10.20   10.80
  -6   4  -7   11.40    8.70
   2  -6  -7   -4.60   15.70
   2  -6  -7   11.70   22.80
   4   2  -7   10.20   16.80
   2  -6  -7   15.40    8.00
  -2   6   7    9.20   10.00
  -2   6   7   20.30    9.20
  -2   6   7   27.50   13.80
   6  -4   7  -17.30   20.50
   6  -4   7    5.50   16.10
   6  -4   7   36.60   22.90
  -4  -2   7   20.70    4.70
   6  -4   7   28.10   20.30
  -4  -2   7   31.60   17.00
  -4  -2   7   24.90    8.00
  -6   7  -7  150.38   16.70
  -6   7  -7  138.19   18.20
  -1  -6  -7  121.49   17.50
   6  -7   7  121.29   27.80
  -7   1   7   98.29   15.10
   1   6   7   94.99   13.30
   1   6   7  103.29   21.10
   1   6   7  120.19   18.20
  -7   1   7   94.59   22.70
  -7   1   7   98.19   16.30
   6  -7   7  128.19   27.00
  -6  10  -7    4.80   14.50
  10  -4  -7   65.09   29.10
  -4  -6  -7   -9.10   13.20
   4   6   7   31.90   18.10
   6 -10   7   17.50   23.90
   4   6   7    9.00   21.70
 -10   4   7    1.10   12.30
 -10   4   7   24.40   18.70
 -10   4   7   32.00   16.50
   6 -10   7   30.60   21.60
   0   7  -7   -9.80   11.20
  -7   0  -7    3.40   12.00
   7  -7  -7   18.90   29.30
  -7   7   7   -0.20   10.20
   7   0   7   -6.70   23.00
   0  -7   7   26.10   19.50
   0  -7   7    6.20   15.00
  -7   7   7    6.50   11.40
  -7   7   7   13.50   13.30
   3   4  -7   36.90   19.90
   3   4  -7   33.20   13.60
   4  -7  -7   32.70    8.60
  -7   3  -7   50.89   11.10
   4  -7  -7    2.70   26.30
  -3  -4   7   32.00   18.30
  -4   7   7   14.50   11.70
  -3  -4   7   38.40    9.20
   7  -3   7   17.00   21.30
  -4   7   7   28.90   12.10
  -3  -4   7   63.19   16.20
   7  -3   7   43.90   24.70
   1  -7  -7   98.29   14.50
  -7   6  -7   98.09   15.00
  -7   6  -7   65.79   14.70
   7  -6   7   83.59   28.60
  -1   7   7  109.09   20.20
  -1   7   7  100.29   17.30
  -1   7   7   92.99   14.40
  -6  -1   7  132.39   23.00
   7  -6   7   68.59   23.60
   9  -2  -7   56.59   28.60
  -7   9  -7   17.10   13.50
  -7   9  -7   18.90   10.30
  -2  -7  -7   -7.60   11.80
   7  -9   7   19.10   20.50
  -9   2   7   -8.80   18.80
  -9   2   7   -9.40   11.00
   7  -9   7  -15.60   24.40
   2   7   7    3.90   10.60
   2   7   7   22.30   20.60
   2   7   7    8.60   14.30
   7  -9   7   -9.60   27.70
  -9   2   7    0.10   12.50
  -1   9  -7   51.09   15.90
  -8  -1  -7    6.20   12.30
  -1   9  -7   29.30   18.80
   9  -8  -7    6.60   32.80
   8   1   7   38.30   27.40
   1  -9   7   19.00   19.10
  -9   8   7   17.90   12.60
   8   1   7   11.60   25.00
   1  -9   7   28.90   19.80
  -9   8   7   29.50   18.90
  -8   2  -7   10.60   11.40
   2   6  -7    4.40   16.30
   2   6  -7   14.40   14.60
   6  -8  -7    7.70   28.10
   6  -8  -7    3.80    7.50
  -2  -6   7   -1.50   17.70
   8  -2   7   26.40   24.90
  -6   8   7    1.30   13.90
   8  -2   7  -26.90   24.30
  -2  -6   7    0.40   14.20
  -6   8   7    1.70   14.00
   5   3  -7   68.29   18.00
   3  -8  -7   33.30   10.50
  -8   5  -7   41.20   11.70
  -8   5  -7   27.40   12.60
   8  -5   7   65.99   26.00
  -3   8   7   31.30   12.80
  -3   8   7   35.30   14.10
  -5  -3   7   41.10   31.60
  -3   8   7   34.30   15.70
   8  -5   7   22.70   29.00
  -8   8  -7 1034.60   79.59
   8   0  -7  943.71   88.99
  -8   8  -7  906.51   75.59
   0  -8  -7 1035.00   78.09
  -8   8  -7 1091.19   78.89
   0   8   7 1010.80   77.29
  -8   0   7  982.60   78.79
  -8   0   7  964.10   76.49
  -8   0   7  862.81   97.69
   8  -8   7 1135.29   85.29
   8  -8   7 1005.70   95.59
   0   8   7 1004.90   80.29
   0   8   7 1075.29   83.49
   8  -8   7  942.31   87.39
  -3  -8  -7   11.80   14.60
  -8  11  -7   -2.40   11.80
  -8  11  -7  -25.10   23.60
  11  -3  -7   25.40   29.30
   3   8   7   13.50   18.50
   3   8   7   22.60   24.20
   8 -11   7   32.40   23.50
   8 -11   7   14.90   27.30
 -11   3   7   19.40   24.40
 -11   3   7   -7.80   17.90
 -11   3   7   14.10   13.70
  11  -9  -7   11.20   36.30
  -2  11  -7   48.80   22.40
  -9  -2  -7   17.20   14.80
  -2  11  -7    8.60   21.60
   9   2   7  105.09   29.90
 -11   9   7   41.20   14.60
   9   2   7   59.19   30.60
   2 -11   7   30.20   21.70
 -11   9   7    3.20   20.90
   1   8  -7   40.80   19.10
   1   8  -7   22.30   17.40
  -1  -8   7   28.40   21.60
  -8   9   7   42.90   19.00
   9  -1   7    1.80   25.70
   9  -1   7    9.50   27.60
  -1  -8   7   29.90   18.40
  -9   4  -7   31.20   12.40
   4   5  -7   21.40   20.00
   4   5  -7   39.30   18.10
   5  -9  -7   29.80   10.30
   9  -4   7   47.60   24.80
  -5   9   7    7.30   16.20
   9  -4   7   18.10   31.00
  -5   9   7    9.30   14.00
  -4  -5   7   14.50   19.70
  -4  -5   7   55.99   10.50
  -4  -5   7   34.00   16.50
   2  -9  -7   28.40   11.00
   7   2  -7    4.20   22.40
  -9   7  -7   13.30   11.90
  -7  -2   7   20.60   11.40
  -2   9   7   22.20   14.80
  -7  -2   7    8.10   19.30
  -2   9   7    1.20   16.00
  -2   9   7  -16.80   12.20
   9  -7   7   -0.80   34.60
   9  -7   7    8.40   26.00
  -9  10  -7  139.29   19.20
  -9  10  -7  136.29   19.60
  -1  -9  -7  148.99   27.50
  -9  10  -7  139.19   21.80
  10  -1  -7  178.18   34.70
   1   9   7  108.69   27.20
   9 -10   7  167.28   35.30
   9 -10   7  170.28   31.10
   1   9   7  112.29   19.30
   1   9   7  102.39   20.90
   9 -10   7  182.38   46.30
 -10   1   7  149.29   21.00
   0  10  -7   33.00   26.20
   0  10  -7   34.00   22.00
 -10   0  -7   34.00   13.20
 -10  10   7   19.80   13.50
  10   0   7   19.20   30.10
   0 -10   7  -24.10   23.50
 -10  10   7   33.70   21.40
  10   0   7   -0.40   28.10
   6   4  -7   21.70   22.10
   4 -10  -7    6.70    9.90
 -10   6  -7   18.30   11.70
   6   4  -7   12.70   21.30
  -6  -4   7   -3.70   22.00
  10  -6   7   42.00   27.50
  -6  -4   7   -6.10   10.80
  -4  10   7  -13.40   15.10
  10  -6   7    1.10   36.10
  -4  10   7   19.60   19.20
  -4  10   7    1.20   16.40
   9   1  -7  161.48   36.20
   1 -10  -7   87.89   17.00
  -9  -1   7  102.69   28.10
  10  -9   7  173.48   33.90
  10  -9   7  182.08   46.30
  -1  10   7  121.69   21.70
  -1  10   7   77.39   24.50
  -1  10   7  113.09   19.60
  -9  -1   7  135.29   19.30
   2   9  -7   47.00   23.70
   2   9  -7   21.50   24.30
 -11   2  -7    3.60   14.00
  11  -2   7   15.60   32.90
  -9  11   7    0.80   21.00
  -9  11   7   12.10   19.70
  11  -2   7  -28.90   31.50
  -2  -9   7   55.39   26.60
  -9  11   7   38.70   14.30
 -11   5  -7  279.07   32.30
 -11   5  -7  328.07   32.30
  -6  11   7  276.57   36.20
  11  -5   7  281.37   45.20
  11  -5   7  328.57   51.59
  -6  11   7  300.37   39.00
   8   3  -7   39.80   28.20
 -11   8  -7  -22.00   11.90
 -11   8  -7   10.10   14.20
   8   3  -7   40.40   25.90
  -8  -3   7    7.80   13.70
  11  -8   7   90.19   44.90
  -3  11   7   14.50   16.40
  -3  11   7    8.10   17.70
  11  -8   7   57.99   32.00
  -8  -3   7   23.50   24.00
  -1   1  -8    7.50   15.20
   1   0  -8   19.40   18.40
   0  -1  -8   -0.80   17.70
  -1   0   8  -15.20   14.80
   1  -1   8  -15.20   15.90
   0   1   8   19.50   15.40
  -1   0   8    9.60   14.60
   0   1   8   -0.50    8.90
  -1   0   8   -3.20    7.80
   0   1   8    1.20   13.70
   0   1   8   21.60   15.90
  -1   0   8  -13.00   14.60
   1  -1   8   -9.10   16.80
   1  -1   8    1.30   13.90
  -2   0  -8  647.04   51.19
   0   2  -8  537.35   55.89
   2  -2  -8  522.65   59.79
   2   0   8  625.14   59.29
   2   0   8  723.53   58.59
  -2   2   8  658.13   49.60
   0  -2   8  616.14   53.29
   2   0   8  630.74   55.29
  -2   2   8  667.13   54.29
   0  -2   8  684.43   57.69
   0  -2   8  608.04   54.89
   3  -1  -8  276.57   39.80
  -2   3  -8  265.17   34.90
  -1  -2  -8  304.77   29.60
   2  -3   8  265.67   35.00
   1   2   8  327.97   38.90
   1   2   8  354.46   37.70
   1   2   8  341.57   35.90
  -3   1   8  365.36   35.10
   2  -3   8  321.97   39.10
   2  -3   8  327.67   37.70
  -3   1   8  315.97   29.30
  -3   1   8  368.76   27.80
   1   2   8  293.47   30.20
  -1   4  -8  -11.90   13.40
   4  -3  -8   -1.30   22.80
  -3  -1  -8   13.70   19.40
  -3  -1  -8   -9.40    9.30
  -4   3   8   14.20   14.90
   3   1   8   41.60   22.20
   3   1   8  -10.60   18.30
   1  -4   8   19.40   18.10
   1  -4   8   13.50   16.00
   1  -4   8   33.60   13.40
  -4   3   8    5.50    9.40
  -4   3   8    0.40   14.60
  -3   2  -8  336.97   36.20
   1  -3  -8  340.97   29.30
   2   1  -8  265.27   36.30
   1  -3  -8  241.48   40.50
  -3   2  -8  289.47   29.30
  -1   3   8  308.67   33.30
  -2  -1   8  293.47   36.10
  -1   3   8  330.47   37.30
   3  -2   8  356.86   36.70
  -2  -1   8  333.57   26.00
  -1   3   8  313.27   29.20
   3  -2   8  307.87   38.00
  -2  -1   8  327.97   28.10
   3  -2   8  304.67   38.30
  -1   3   8  293.67   25.40
  -2  -3  -8  288.97   29.00
  -3   5  -8  290.77   33.40
   3  -5   8  267.37   35.30
   3  -5   8  234.88   31.80
   2   3   8  237.68   29.90
   3  -5   8  268.27   37.90
   2   3   8  290.27   45.90
   6  -4  -8  121.99   36.00
  -4  -2  -8  198.18   24.40
  -6   4   8  196.88   22.60
   4   2   8  171.68   33.80
  -6   4   8  226.98   26.80
  -6   4   8  189.38   24.20
   4   2   8  232.68   35.10
   1   3  -8   14.20   17.10
  -4   1  -8    3.60   16.70
   3  -4  -8   25.20   22.60
  -4   1  -8    4.10   15.00
   4  -1   8  -34.30   16.70
  -1  -3   8   10.60   16.20
  -1  -3   8    2.20   17.40
   4  -1   8   -3.00   22.40
   4  -1   8   -7.00   28.30
  -3   4   8    0.80   10.10
  -3   4   8   19.00   18.10
  -3   4   8    5.30    9.20
  -3   4   8   14.20   13.70
   0  -4  -8   17.10   10.40
   0  -4  -8   -5.70   24.70
  -4   4  -8   40.50   15.80
   4  -4   8   36.20   22.10
   4  -4   8   25.60   28.20
  -4   0   8   31.70   10.90
   0   4   8   28.90    8.00
   4  -4   8   43.60   20.30
  -4   0   8   41.30    9.50
  -4   0   8   -8.20   17.60
   0   4   8   25.50   12.40
   0   4   8   43.80   17.80
  -4   7  -8    8.00   14.90
   7  -3  -8  -30.90   24.30
  -3  -4  -8  -13.00   12.30
   3   4   8  -20.10   15.80
  -7   3   8   12.80   10.70
  -7   3   8  -14.40   17.30
   4  -7   8  -33.40   30.70
  -7   3   8  -16.10   11.50
   4  -7   8   22.00   19.90
   3   4   8    6.40   20.50
  -5  -3  -8 1138.09   86.09
  -3   8  -8 1070.49   88.49
  -8   5   8  970.00   85.29
   3  -8   8 1132.69   90.89
   5   3   8 1102.09   95.99
  -8   5   8 1068.29   83.99
  -8   5   8 1120.39   85.89
   5   3   8 1061.79   94.49
   0   5  -8  306.37   29.40
   5  -5  -8  278.27   48.20
  -5   0  -8  307.77   31.90
   5   0   8  337.87   44.20
  -5   5   8  277.77   32.40
  -5   5   8  352.36   32.30
   5   0   8  327.57   40.80
  -5   5   8  303.27   30.40
   0  -5   8  368.36   40.20
   2  -5  -8  269.97   26.10
   2  -5  -8  235.98   41.00
  -3  -2   8  274.87   35.90
  -2   5   8  291.37   30.90
  -3  -2   8  300.87   26.00
  -2   5   8  223.18   24.50
  -2   5   8  256.47   28.50
  -1  -5  -8  118.99   17.60
  -5   6  -8   95.19   15.30
  -5   6  -8  101.39   20.00
   6  -1  -8   86.89   27.20
  -6   1   8  136.39   17.80
   1   5   8  108.49   19.30
   5  -6   8   77.99   27.80
  -6   1   8   75.99   23.50
  -6   1   8  115.29   14.80
   5  -6   8  138.69   25.60
   5  -6   8   75.09   26.60
  -4  -5  -8  533.95   47.90
  -5   9  -8  566.14   51.09
   9  -4  -8  538.55   65.99
   5  -9   8  399.76   57.29
   4   5   8  425.46   49.99
  -9   4   8  553.64   47.00
   4   5   8  526.95   58.59
  -9   4   8  558.74   53.09
   5  -9   8  543.15   55.39
   4   5   8  403.86   57.89
  -9   4   8  632.14   49.00
  -4  10  -8  127.79   25.40
  -6  -4  -8   73.79   18.90
  10  -6  -8   98.69   40.60
 -10   6   8  111.99   20.50
   6   4   8   72.19   30.40
   6   4   8  119.49   32.90
 -10   6   8  149.49   25.40
   4 -10   8  118.39   53.99
   4 -10   8  110.69   28.20
  -6  -1  -8   29.60   14.60
  -1   7  -8   24.00   20.50
   7  -6  -8    1.40   31.30
   1  -7   8   17.10   20.10
  -7   6   8   47.50   16.30
   6   1   8   70.09   27.80
   6   1   8   45.20   24.80
   1  -7   8   44.90   21.60
  -7   6   8   39.60   12.50
  -7   6   8   46.60   15.60
   4  -6  -8  213.68   23.10
  -6   2  -8  227.18   26.30
   4  -6  -8  154.98   45.90
  -4   6   8  208.68   26.80
  -2  -4   8  273.07   34.00
   6  -2   8  202.48   35.90
  -4   6   8  235.98   26.70
   6  -2   8  250.97   38.80
  -4   6   8  196.38   25.80
  -6   5  -8  125.89   18.50
  -6   5  -8  141.09   21.80
   1  -6  -8  122.49   17.50
  -1   6   8  114.49   15.40
   6  -5   8  160.68   33.20
  -5  -1   8  129.79   18.50
   6  -5   8  105.59   25.40
  -5  -1   8  137.69   26.20
  -1   6   8  135.69   29.20
   6  -5   8  100.29   27.60
  -1   6   8  130.19   20.00
  -2  -6  -8  443.96   43.90
   8  -2  -8  412.86   58.69
  -6   8  -8  530.25   42.10
   6  -8   8  539.05   50.99
   2   6   8  403.76   51.89
   6  -8   8  496.15   60.49
  -8   2   8  444.26   41.80
  -8   2   8  509.75   42.90
   6  -8   8  502.45   56.69
  -8   2   8  459.85   49.99
  -2   9  -8   63.79   22.60
   9  -7  -8  -39.60   35.80
  -7  -2  -8   35.20   15.00
   2  -9   8   66.79   25.70
  -9   7   8   49.30   21.20
   7   2   8   56.79   30.90
   2  -9   8   14.00   22.80
   7   2   8   26.50   28.50
  -9   7   8   39.50   15.30
   6  -7  -8    7.40   29.90
  -7   1  -8   43.80   15.00
   1   6  -8   39.70   15.50
   1   6  -8   74.89   22.80
   7  -1   8    9.10   31.10
   7  -1   8   30.20   26.30
  -1  -6   8   26.70   19.60
  -6   7   8   27.90   15.30
  -1  -6   8   23.50   20.50
  -6   7   8   48.20   13.40
   4   3  -8    1.50   18.80
  -7   4  -8  -11.30   11.20
  -7   4  -8    6.00   15.60
   3  -7  -8   14.30   10.60
  -3   7   8   40.60   17.60
  -3   7   8    4.00   18.90
   7  -4   8   -8.70   23.00
  -3   7   8  -10.40   11.30
  -4  -3   8   -8.80   10.40
  -4  -3   8   -6.50   16.20
  -4  -3   8  -15.80   17.80
   7  -4   8   50.39   32.00
   7  -4   8  -20.50   19.20
   0  -7  -8   -1.60   12.60
  -7   7  -8  -15.30   10.00
   7   0  -8   50.19   28.20
  -7   7  -8    2.70   15.20
   0   7   8   -0.60   18.80
   7  -7   8   -2.90   20.90
  -7   0   8  -11.70   11.70
  -7   0   8   21.10   22.50
   7  -7   8    3.80   32.40
   0   7   8    2.00   14.70
   7  -7   8    8.60   25.80
  -3  -7  -8  257.17   28.60
  -7  10  -8  200.48   29.80
  -7  10  -8  253.47   28.00
  10  -3  -8  193.38   44.50
 -10   3   8  202.78   36.10
   3   7   8  212.58   37.60
 -10   3   8  261.07   30.30
   7 -10   8  190.98   39.00
 -10   3   8  267.87   28.90
   3   7   8  215.48   30.20
   7 -10   8  177.88   33.50
  -8   0  -8  267.17   28.70
   0   8  -8  258.17   30.00
   0   8  -8  314.37   38.80
   8  -8  -8  158.18   45.50
  -8   8   8  215.68   27.90
   8   0   8  182.78   38.80
   0  -8   8  261.07   35.40
   0  -8   8  265.27   35.50
  -8   8   8  218.08   29.70
   8   0   8  185.08   38.50
   5  -8  -8 1172.88   81.29
   3   5  -8  946.61   84.19
  -8   3  -8 1141.29   84.49
   3   5  -8  986.50   91.09
  -5   8   8 1007.60   83.59
   8  -3   8 1047.80   97.69
  -5   8   8 1080.29   84.49
  -3  -5   8 1013.00   89.69
  -3  -5   8 1209.28   88.79
   8  -3   8  883.61  107.29
   6   2  -8  504.85   56.69
   2  -8  -8  463.25   42.00
  -8   6  -8  481.25   42.40
  -6  -2   8  542.75   41.60
   8  -6   8  472.45   50.39
  -2   8   8  398.46   40.30
   8  -6   8  401.66   62.69
  -2   8   8  436.26   48.60
  -6  -2   8  471.15   49.90
   8  -6   8  446.66   56.19
  -1  -8  -8  282.97   33.30
   9  -1  -8  224.08   42.70
  -9   1   8  338.97   40.00
  -9   1   8  258.17   31.30
   1   8   8  318.27   35.40
   1   8   8  279.67   38.50
   2   7  -8   34.10   20.70
   7  -9  -8   52.19   11.90
   2   7  -8   21.10   21.50
  -9   2  -8   36.30   14.00
   9  -2   8   97.79   35.40
   9  -2   8  -38.00   31.20
  -7   9   8   32.40   13.80
  -2  -7   8    2.80   21.30
  -2  -7   8   68.19   22.70
  -7   9   8   64.79   21.20
  -7   9   8   55.09   19.90
   4  -9  -8  531.05   46.60
   5   4  -8  519.15   54.59
   5   4  -8  520.65   59.99
  -9   5  -8  630.04   48.60
  -4   9   8  555.34   54.29
   9  -5   8  543.75   69.09
  -4   9   8  468.05   48.90
  -5  -4   8  559.14   46.60
   9  -5   8  598.64   64.09
  -5  -4   8  481.65   54.99
  -9   8  -8  266.67   33.60
   1  -9  -8  325.77   42.50
   9  -8   8  327.27   49.50
   9  -8   8  350.86   44.30
  -1   9   8  350.76   44.00
  -1   9   8  321.67   36.40
 -10   4  -8   88.09   18.30
   4   6  -8  115.99   45.40
   4   6  -8   85.69   29.10
  10  -4   8  111.49   37.10
  -4  -6   8  144.69   28.20
  -6  10   8   72.79   21.20
  10  -4   8  128.29   41.20
 -10   7  -8  183.78   27.10
   3 -10  -8  266.37   29.10
   7   3  -8  187.18   42.20
  -3  10   8  264.37   32.80
  -7  -3   8  241.78   37.20
  10  -7   8  262.37   45.30
  -3  10   8  199.88   28.10
  -3  10   8  300.77   36.00
  10  -7   8  192.78   52.49
  -7  -3   8  249.58   29.20
   0   0   9  627.14   55.09
   0   0   9  510.35   44.90
   0   0   9  585.04   55.59
   0   0   9  507.55   52.89
  -1  -1  -9   -6.00   10.70
  -1   2  -9   30.30   22.00
  -1  -1  -9   18.30   24.20
   2  -1  -9  -23.30   23.00
   1  -2   9   11.50   19.20
   1   1   9   32.90   14.00
  -2   1   9   12.70   19.40
   1   1   9   49.30   21.00
   1   1   9   12.00   21.80
  -2   1   9   -3.60   17.30
   1   1   9   11.90   20.10
  -2   1   9   22.80   19.30
   1  -2   9    6.50   19.30
   1  -2   9   28.70   24.30
  -2   1   9   21.50   11.30
  -2   1  -9   43.10   23.40
  -2   1  -9   15.60   10.70
   1   1  -9    2.90   27.10
   1  -2  -9    8.60   28.00
   2  -1   9   25.20   18.80
  -1   2   9   26.30   21.40
   2  -1   9   10.40   24.50
   2  -1   9   32.30   20.80
  -1   2   9   13.10   18.60
  -1   2   9    0.80   12.10
  -1   2   9   21.00   20.50
  -1  -1   9    6.40   19.20
   4  -2  -9  -43.50   23.20
  -2   4  -9  -15.30   20.90
  -2  -2  -9   -8.80   11.80
  -2  -2  -9  -13.60   25.40
   2   2   9   41.80   21.90
   2  -4   9   -7.60   20.50
   2   2   9   12.80   23.30
  -4   2   9    1.70   10.70
  -4   2   9    2.10   17.20
   2   2   9   31.00   15.10
   2  -4   9    1.00   18.70
  -4   2   9    8.20   20.50
   0   3  -9  790.52   66.09
  -3   0  -9  606.64   56.39
   3  -3  -9  618.84   71.79
  -3   3   9  653.73   60.49
   3   0   9  573.14   67.39
   0  -3   9  795.72   62.69
  -3   3   9  760.32   55.99
   3   0   9  720.63   63.89
  -3   3   9  673.73   62.09
   3   0   9  666.93   69.99
  -3   3  -9  938.01   88.79
   0  -3  -9 1125.69   83.89
  -3   3  -9 1012.80   82.99
   3  -3   9 1026.60   93.49
   0   3   9 1115.89   88.29
   3  -3   9  970.40   90.59
   0   3   9 1151.18   84.09
   3  -3   9 1101.59   89.69
   0   3   9 1225.68   91.69
   6  -3  -9  294.07   46.90
  -3  -3  -9  220.38   30.70
  -3   6  -9  352.06   42.40
  -6   3   9  277.37   35.80
  -6   3   9  272.07   29.90
   3  -6   9  351.26   39.50
   3  -6   9  375.66   46.00
  -6   3   9  318.37   31.10
   3   3   9  246.78   40.60
   3   3   9  216.28   38.10
  -1   5  -9  103.19   25.60
  -4  -1  -9   57.59   26.90
   5  -4  -9   12.90   30.00
  -4  -1  -9   54.79   17.10
   4   1   9   91.69   27.50
   4   1   9   21.10   28.00
  -5   4   9   82.19   15.60
  -5   4   9   81.19   21.30
  -5   4   9   64.69   16.10
   1  -5   9  111.69   24.80
   1  -5   9   82.89   25.30
  -4   2  -9    0.10   10.70
   2  -4  -9   29.20   28.90
  -4   2  -9    5.10   20.60
   2   2  -9   39.60   24.30
   2  -4  -9    6.60   11.10
  -2  -2   9   37.80   22.10
  -2   4   9   18.90   17.40
   4  -2   9    9.00   21.70
  -2   4   9    9.20   12.30
  -2   4   9  -14.40   17.50
  -2  -2   9   -0.40   19.80
   4  -2   9  -15.00   28.70
   4  -2   9    0.70   20.60
  -4   5  -9   51.09   21.00
   5  -1  -9   46.00   26.60
  -1  -4  -9   29.30   14.80
   1   4   9   -9.00   21.60
   1   4   9   19.80   16.20
   4  -5   9   51.09   23.70
  -5   1   9   49.30   13.10
   4  -5   9   34.50   22.40
  -5  -2  -9   84.79   18.20
  -2   7  -9   86.19   24.70
   7  -5  -9   24.30   35.40
   5   2   9   42.60   29.00
   5   2   9   23.40   26.40
  -7   5   9   55.09   14.70
  -7   5   9   60.29   18.60
   2  -7   9   39.50   22.50
   2  -7   9   65.79   25.90
  -5   1  -9   38.60   14.70
   4  -5  -9    5.10   32.20
   1   4  -9   86.99   24.40
  -5   1  -9   57.19   25.00
   5  -1   9   19.40   32.70
   5  -1   9   61.89   27.50
  -1  -4   9   97.99   24.30
  -4   5   9   88.29   23.80
  -1  -4   9   99.59   24.10
  -4   5   9   52.49   16.00
   1  -5  -9   37.20   13.30
   1  -5  -9   23.60   33.80
   4   1  -9   42.80   27.40
  -5   4  -9   85.39   22.00
  -5   4  -9   25.70   12.90
   5  -4   9   38.70   21.70
  -1   5   9   42.20   19.80
   5  -4   9    6.50   26.30
  -4  -1   9   38.00   21.10
   5  -4   9   48.40   32.50
  -4  -1   9   81.89   22.30
  -1   5   9   -0.80   14.30
   7  -2  -9   80.79   34.60
  -5   7  -9  102.89   15.30
  -2  -5  -9   70.39   18.50
   5  -7   9   61.09   26.50
  -7   2   9   60.79   15.70
  -7   2   9   62.59   26.50
   2   5   9   81.89   27.00
   2   5   9   60.09   20.70
   5  -7   9  127.19   27.60
   0   6  -9  154.08   29.60
  -6   0  -9  177.98   25.40
   6   0   9  175.58   38.50
  -6   6   9  131.19   19.80
   0  -6   9  169.18   30.10
   6   0   9  121.69   34.40
   0  -6   9  146.09   28.50
   3  -6  -9  245.08   29.30
   3   3  -9  292.47   39.20
  -6   3  -9  257.97   29.60
  -3   6   9  254.17   33.70
   6  -3   9  273.17   47.90
  -3  -3   9  323.97   38.30
   6  -3   9  253.87   38.60
  -3   6   9  263.87   34.70
   6  -3   9  209.68   41.60
   6   0  -9  140.89   33.90
  -6   6  -9  183.58   22.50
  -6   6  -9  130.79   26.90
   0  -6  -9  169.58   24.00
   0   6   9  112.09   22.60
  -6   0   9  176.08   32.10
  -6   0   9  145.09   20.00
   6  -6   9  173.78   30.40
   6  -6   9  148.89   41.70
   0   6   9  209.88   32.40
   6  -6   9  116.39   33.80
  -7   2  -9   53.19   16.80
   5  -7  -9   28.10   36.60
   2   5  -9   29.60   25.30
   7  -2   9   61.19   30.70
   7  -2   9   52.59   38.50
  -2  -5   9  101.79   26.20
  -5   7   9   57.49   18.20
  -2  -5   9   58.89   22.90
  -7   5  -9   93.39   18.20
   2  -7  -9   51.19   17.10
   5   2  -9  114.49   32.20
  -2   7   9   65.99   23.60
   7  -5   9   45.90   31.80
   7  -5   9   56.89   25.20
   7  -5   9   22.80   42.30
  -2   7   9   63.49   17.60
   1  -1 -10   70.49   30.60
  -1   0 -10   86.79   17.10
  -1   1  10   95.69   25.60
   0  -1  10   94.29   25.60
   1   0  10  100.09   26.40
  -1   1  10   83.29   25.70
   0  -1  10   87.99   24.50
   1   0  10   70.39   25.60
  -1   3 -10   77.79   30.40
   3  -2 -10   79.09   32.90
  -2  -1 -10  128.79   22.20
  -3   2  10  197.18   31.90
   2   1  10  207.78   35.10
   1  -3  10  131.39   29.70
  -3   2  10  143.89   28.50
   1  -3  10  160.28   29.00
   2   1  10  223.48   41.00
   2   1  10  133.59   31.00
   0  -2 -10  -28.50   31.10
   0  -2 -10  -20.30   11.60
  -2   2 -10   49.70   29.10
   2   0 -10  -19.40   28.60
  -2   2 -10  -10.30   12.30
   0   2  10   -4.20   24.10
   0   2  10   25.70   29.40
  -2   0  10   18.30   22.40
   0   2  10    8.10   19.10
  -2   0  10    2.70   20.50
   0   2  10   20.30   23.70
   2  -2  10    7.20   22.40
   2  -2  10  -18.70   24.20
   2  -3 -10  101.29   38.80
  -3   1 -10  157.98   23.00
  -3   1 -10  139.89   36.50
   1   2 -10  165.48   34.80
   2  -3 -10   96.79   18.60
   3  -1  10  148.89   34.30
  -1  -2  10  136.19   29.40
  -2   3  10  177.38   25.20
  -1  -2  10  193.28   32.60
   3  -1  10  210.08   47.10
   3  -1  10  138.59   31.10
  -2   3  10  138.49   29.80
   0   0   0    0.00    0.00
_computing_structure_solution     'SHELXT 2014/5 (Sheldrick, 2014)'
;
_shelx_hkl_checksum     6681
_shelx_res_file
;
TITL 0719_a.res in R-3m
    0719_a.res
    created by SHELXL-2016/6 at 11:28:14 on 10-Sep-2021
REM Old TITL 0719 in R-3m
REM SHELXT solution in R-3m
REM R1 0.105,  Rweak 0.008,  Alpha 0.028,  Orientation as input
REM Formula found by SHELXT:  Al19 Mn7
CELL  0.71073  12.6751  12.6751   7.9137   90.000   90.000  120.000
ZERR    6.000   0.0013   0.0013   0.0009    0.000    0.000    0.000
LATT  3
SYMM -Y, X-Y, Z
SYMM -X+Y, -X, Z
SYMM Y, X, -Z
SYMM X-Y, -Y, -Z
SYMM -X, -X+Y, -Z
SFAC AL MN
UNIT 51.5999 26.3999
TEMP 0
L.S. 10
REM BOND $H
LIST 4
ACTA
EXYZ AL03 MN03
EADP AL03 MN03
FMAP 2
PLAN 20
WGHT    0.047200   72.235794
EXTI    0.001460
FVAR       0.15871
MN01  2    0.549602    0.450398    0.264078    10.50000    0.00792    0.00792 =
         0.00855    0.00040   -0.00040    0.00384
MN02  2    0.666667    0.333333    0.833333    10.08333    0.00864    0.00864 =
         0.00724    0.00000    0.00000    0.00432
AL03  1    0.592762    0.407238    0.582839    10.35000    0.00905    0.00905 =
         0.00464    0.00115   -0.00115    0.00313
MN03  2    0.592762    0.407238    0.582839    10.15000    0.00905    0.00905 =
         0.00464    0.00115   -0.00115    0.00313
AL04  1    0.666667    0.333333    0.333333    10.08333    0.01055    0.01055 =
         0.00587    0.00000    0.00000    0.00528
AL05  1    0.450782    0.549218    0.092613    10.50000    0.01266    0.01266 =
         0.00962   -0.00053    0.00053    0.00983
AL06  1    0.333333    0.289990    0.166667    10.50000    0.01207    0.01562 =
         0.01630   -0.00257   -0.00514    0.00603
HKLF 4
REM  0719_a.res in R-3m
REM R1 =  0.0462 for     298 Fo > 4sig(Fo)  and  0.0515 for all     323 data
REM     29 parameters refined using      0 restraints
END
WGHT      0.0472     72.2136
REM Highest difference peak  0.981,  deepest hole -1.226,  1-sigma level  0.265
Q1    1   0.5933  0.4067  0.2798  10.50000  0.05    0.98
Q2    1   0.5622  0.4378  0.5337  10.50000  0.05    0.96
Q3    1   0.5273  0.4143  0.5903  11.00000  0.05    0.94
Q4    1   0.5390  0.4610  0.6099  10.50000  0.05    0.84
Q5    1   0.5236  0.4764  0.1780  10.50000  0.05    0.81
Q6    1   0.4548  0.5452  0.1635  10.50000  0.05    0.79
Q7    1   0.5944  0.5533  0.2604  11.00000  0.05    0.69
Q8    1   0.5275  0.5682  0.3145  11.00000  0.05    0.64
Q9    1   0.5000  0.5000  0.0000  10.25000  0.05    0.60
Q10   1   0.5214  0.4786  0.3975  10.50000  0.05    0.60
Q11   1   0.7060  0.4121  0.7311  10.50000  0.05    0.59
Q12   1   0.7085  0.4171  0.2701  10.50000  0.05    0.58
Q13   1   0.3248  0.4324  0.0863  11.00000  0.05    0.57
Q14   1   0.5074  0.3707  0.2550  11.00000  0.05    0.56
Q15   1   0.7450  0.3725  0.7829  10.50000  0.05    0.54
Q16   1   0.3073  0.3095  0.2651  11.00000  0.05    0.52
Q17   1   0.4930  0.5070  0.1246  10.50000  0.05    0.51
Q18   1   0.6426  0.4991  0.4598  11.00000  0.05    0.49
Q19   1   0.6644  0.4696  0.7229  11.00000  0.05    0.49
Q20   1   0.6226  0.4667  0.6304  11.00000  0.05    0.48
;
_shelx_res_checksum     75803
