# Supplementary material for: The structure of the aluminium-abundant γ-brass-type Al8.6Mn4.4
Source: IUCrdata. 2021 Sep 24;6(Pt 9):x210988. doi: 10.1107/S2414314621009883 (PMC9462374; doi:10.1107/S2414314621009883)
Supplement: Supplementary file 2 [file x-06-x210988-Isup2.hkl]

data_I                                                                          
_shelx_title ' 0719_a.res in R-3m'                                              
_shelx_refln_list_code          4                                               
_shelx_F_calc_maximum      670.90                                               
_exptl_crystal_F_000      1330.80                                               
_reflns_d_resolution_high  0.7708                                               
                                                                                
loop_                                                                           
 _space_group_symop_operation_xyz                                               
 'x, y, z'                                                                      
 '-y, x-y, z'                                                                   
 '-x+y, -x, z'                                                                  
 'y, x, -z'                                                                     
 'x-y, -y, -z'                                                                  
 '-x, -x+y, -z'                                                                 
 'x+2/3, y+1/3, z+1/3'                                                          
 '-y+2/3, x-y+1/3, z+1/3'                                                       
 '-x+y+2/3, -x+1/3, z+1/3'                                                      
 'y+2/3, x+1/3, -z+1/3'                                                         
 'x-y+2/3, -y+1/3, -z+1/3'                                                      
 '-x+2/3, -x+y+1/3, -z+1/3'                                                     
 'x+1/3, y+2/3, z+2/3'                                                          
 '-y+1/3, x-y+2/3, z+2/3'                                                       
 '-x+y+1/3, -x+2/3, z+2/3'                                                      
 'y+1/3, x+2/3, -z+2/3'                                                         
 'x-y+1/3, -y+2/3, -z+2/3'                                                      
 '-x+1/3, -x+y+2/3, -z+2/3'                                                     
 '-x, -y, -z'                                                                   
 'y, -x+y, -z'                                                                  
 'x-y, x, -z'                                                                   
 '-y, -x, z'                                                                    
 '-x+y, y, z'                                                                   
 'x, x-y, z'                                                                    
 '-x+2/3, -y+1/3, -z+1/3'                                                       
 'y+2/3, -x+y+1/3, -z+1/3'                                                      
 'x-y+2/3, x+1/3, -z+1/3'                                                       
 '-y+2/3, -x+1/3, z+1/3'                                                        
 '-x+y+2/3, y+1/3, z+1/3'                                                       
 'x+2/3, x-y+1/3, z+1/3'                                                        
 '-x+1/3, -y+2/3, -z+2/3'                                                       
 'y+1/3, -x+y+2/3, -z+2/3'                                                      
 'x-y+1/3, x+2/3, -z+2/3'                                                       
 '-y+1/3, -x+2/3, z+2/3'                                                        
 '-x+y+1/3, y+2/3, z+2/3'                                                       
 'x+1/3, x-y+2/3, z+2/3'                                                        
                                                                                
_cell_length_a    12.6751                                                       
_cell_length_b    12.6751                                                       
_cell_length_c     7.9137                                                       
_cell_angle_alpha  90.000                                                       
_cell_angle_beta   90.000                                                       
_cell_angle_gamma 120.000                                                       
                                                                                
_shelx_F_squared_multiplier     1.000                                           
                                                                                
loop_                                                                           
 _refln_index_h                                                                 
 _refln_index_k                                                                 
 _refln_index_l                                                                 
 _refln_F_squared_calc                                                          
 _refln_F_squared_meas                                                          
 _refln_F_squared_sigma                                                         
 _refln_observed_status                                                         
  -1   2   0       8186.00       8562.55       143.52 o                         
   0   3   0       7824.48      11550.67       202.75 o                         
  -2   4   0       1886.28       1947.63        73.46 o                         
  -1   5   0       2260.06       2400.14        49.81 o                         
  -3   6   0     346081.75     350457.84      6243.91 o                         
   0   6   0      26059.56      26688.85       505.74 o                         
  -2   7   0       1037.11       1031.52        33.25 o                         
  -4   8   0       5497.47       5475.02       120.42 o                         
  -1   8   0       9115.74       9303.97       157.29 o                         
  -3   9   0        467.06        432.69        58.93 o                         
   0   9   0      62274.94      60925.30      1298.79 o                         
  -5  10   0     122385.52     116158.27      2434.65 o                         
  -2  10   0        583.67        670.57        61.01 o                         
  -4  11   0       3704.76       3446.86       105.50 o                         
  -1  11   0       3898.70       4120.39       116.51 o                         
  -6  12   0      62431.16      63782.16      1378.11 o                         
  -3  12   0      17382.20      15726.63       290.09 o                         
   0  12   0        479.38        194.70       177.75 o                         
  -5  13   0         20.61        -10.84       113.21 o                         
  -2  13   0      33906.44      30951.63       656.49 o                         
  -7  14   0       9448.87       9714.14       363.81 o                         
  -4  14   0       1379.97       1489.52       137.78 o                         
  -1  14   0       6846.42       6596.32       261.00 o                         
  -6  15   0       8047.71       8683.35       254.22 o                         
  -3  15   0      24133.70      23607.44       663.91 o                         
  -8  16   0      51054.84      52412.00      1280.68 o                         
  -5  16   0          2.24        572.08       212.28 o                         
  -1   1   1       5828.40       5954.92       105.25 o                         
   0   2   1       2652.99       2570.83        55.06 o                         
  -2   3   1      24379.86      20372.50       246.08 o                         
  -4   4   1       7107.06       8562.63       166.79 o                         
  -1   4   1        187.07        389.18        19.45 o                         
  -3   5   1       3450.78       3156.71        51.13 o                         
   0   5   1     254015.08     253567.25      3961.13 o                         
  -5   6   1      24762.92      26066.98       345.03 o                         
  -2   6   1          7.24         36.70        21.72 o                         
  -7   7   1        803.59       1156.96        60.59 o                         
  -4   7   1       2719.32       2341.16        48.97 o                         
  -1   7   1       5039.29       4311.45        74.12 o                         
  -6   8   1      47564.21      45144.39       611.97 o                         
  -3   8   1       3045.70       3012.11        61.25 o                         
   0   8   1       3529.18       2822.90       102.86 o                         
  -8   9   1       1367.85       1730.72        62.77 o                         
  -5   9   1       6121.30       5096.48       104.07 o                         
  -2   9   1      15747.47      13779.80       256.29 o                         
 -10  10   1      25334.91      23297.91       535.90 o                         
  -7  10   1       5524.11       5380.19       145.19 o                         
  -4  10   1       3053.21       3624.84        90.64 o                         
  -1  10   1      15134.00      14078.13       242.36 o                         
  -9  11   1        215.35        331.86        79.43 o                         
  -6  11   1       1177.88       1443.63        76.71 o                         
  -3  11   1      55888.42      52814.01       763.80 o                         
   0  11   1        573.42        668.35       115.94 o                         
 -11  12   1       6377.36       6123.43       212.78 o                         
  -8  12   1      11812.80      11072.09       258.54 o                         
  -5  12   1         41.03        186.43        62.78 o                         
  -2  12   1       1884.43       1635.30        96.42 o                         
 -13  13   1       5702.35       6106.02       381.13 o                         
 -10  13   1       2104.73       2084.14       151.56 o                         
  -7  13   1          4.53        105.00        97.08 o                         
  -4  13   1       8872.70       9023.55       227.93 o                         
  -1  13   1        464.74        363.95       126.12 o                         
 -12  14   1       4787.96       5267.68       216.28 o                         
  -9  14   1       1016.12       1017.50       123.60 o                         
  -6  14   1       1600.97       2222.43       141.71 o                         
  -3  14   1         83.14        -92.14       148.52 o                         
   0  14   1      15099.45      15408.19       588.69 o                         
 -11  15   1       4882.14       5356.97       259.39 o                         
  -8  15   1        935.19       1434.81       210.49 o                         
  -5  15   1       3264.33       3459.72       206.46 o                         
  -2  15   1         22.97        145.24       195.79 o                         
 -10  16   1        259.28        109.69       194.42 o                         
  -7  16   1          8.56       -165.14       165.14 o                         
   0   1   2       6091.12       9961.58       186.65 o                         
  -2   2   2       8818.71       7947.55       140.93 o                         
  -1   3   2       1188.82       1216.89        28.30 o                         
  -3   4   2        102.27        574.46        22.75 o                         
   0   4   2       2997.62       3307.64        77.96 o                         
  -5   5   2      56838.37      50430.53       809.02 o                         
  -2   5   2     179072.12     180246.02      2248.03 o                         
  -4   6   2      35876.23      33131.59       471.65 o                         
  -1   6   2         68.49        267.37        66.18 o                         
  -6   7   2         93.41        218.02        29.28 o                         
  -3   7   2       2967.26       2969.32        59.22 o                         
   0   7   2       7129.06       7461.06       164.70 o                         
  -8   8   2     167116.36     164127.31      3424.32 o                         
  -5   8   2      10357.62      10355.36       162.95 o                         
  -2   8   2        974.31       1254.90        48.97 o                         
  -7   9   2       2926.62       2933.66        92.13 o                         
  -4   9   2      20995.62      21794.41       302.80 o                         
  -1   9   2      47191.86      43642.70       799.80 o                         
  -9  10   2      12817.28      12191.50       252.00 o                         
  -6  10   2       7340.02       6729.45       138.22 o                         
  -3  10   2        794.72       1244.59        58.30 o                         
   0  10   2      27638.71      26522.08       590.58 o                         
 -11  11   2        881.47        753.82       162.80 o                         
  -8  11   2      10794.80      10146.07       213.09 o                         
  -5  11   2      33447.97      31965.13       526.45 o                         
  -2  11   2        668.78        831.07        84.90 o                         
 -10  12   2        613.21        854.97       116.44 o                         
  -7  12   2       9511.35       9769.41       227.58 o                         
  -4  12   2        471.99        589.74        65.60 o                         
  -1  12   2        253.71        352.80       103.41 o                         
 -12  13   2       2760.57       2972.48       175.74 o                         
  -9  13   2        964.99       1113.14       122.90 o                         
  -6  13   2      10043.66      10193.80       248.34 o                         
  -3  13   2      14663.82      14253.10       302.55 o                         
   0  13   2       1980.85       1814.95       220.21 o                         
 -11  14   2      36826.39      35232.11       689.42 o                         
  -8  14   2        496.48        666.65       114.69 o                         
  -5  14   2       3450.23       4279.50       175.71 o                         
  -2  14   2       4569.18       5110.43       217.62 o                         
 -10  15   2       1583.37       1640.77       178.68 o                         
  -7  15   2       1034.14       1639.65       162.64 o                         
  -4  15   2       9824.28       9296.31       343.95 o                         
  -9  16   2        174.08        544.81       195.73 o                         
   0   0   3      17295.54      17027.83       430.54 o                         
  -1   2   3       1503.87       1764.35        36.34 o                         
  -3   3   3     450113.44     471877.09      7718.30 o                         
   0   3   3     106354.34     130435.04      2275.91 o                         
  -2   4   3        705.62        829.29        27.70 o                         
  -4   5   3       2093.42       2238.33        45.31 o                         
  -1   5   3       7607.65       7195.00       125.45 o                         
  -6   6   3      22505.79      25185.49       508.64 o                         
  -3   6   3        957.03       1527.76        45.25 o                         
   0   6   3      92597.34      93209.46      1484.09 o                         
  -5   7   3      20163.29      18606.97       260.75 o                         
  -2   7   3       6164.90       6181.54       130.32 o                         
  -7   8   3        303.47        515.95        48.03 o                         
  -4   8   3        111.04        334.83        38.33 o                         
  -1   8   3         75.66        188.76        42.99 o                         
  -9   9   3      17576.70      15510.30       357.21 o                         
  -6   9   3      70409.92      71900.17      1368.21 o                         
  -3   9   3      40373.92      42119.82       587.06 o                         
   0   9   3       5459.36       5942.05       182.22 o                         
  -8  10   3       8250.36       7476.80       198.43 o                         
  -5  10   3       3089.08       3212.35       111.56 o                         
  -2  10   3      38401.86      37172.52       543.91 o                         
 -10  11   3        578.37        722.16       121.46 o                         
  -7  11   3       3713.40       3730.91       135.49 o                         
  -4  11   3        951.64       1170.06        84.42 o                         
  -1  11   3        201.90        456.39        77.38 o                         
 -12  12   3      19064.52      17163.51       623.44 o                         
  -9  12   3      14739.85      14427.53       335.14 o                         
  -6  12   3       1366.60       1490.14       101.26 o                         
  -3  12   3      15108.71      15332.28       277.14 o                         
   0  12   3      16370.57      16091.06       463.46 o                         
 -11  13   3       4514.16       5062.23       208.94 o                         
  -8  13   3      54570.20      52648.20       914.43 o                         
  -5  13   3       6482.93       6890.72       214.55 o                         
  -2  13   3        141.27        257.07       111.44 o                         
 -13  14   3       4656.78       4671.48       262.35 o                         
 -10  14   3       7715.63       7820.18       263.92 o                         
  -7  14   3        134.14         48.92       126.88 o                         
  -4  14   3      14405.42      13920.38       344.26 o                         
  -1  14   3       8497.18       9029.63       341.48 o                         
  -9  15   3      26514.32      25235.36       604.76 o                         
  -6  15   3      29524.66      30589.16       617.46 o                         
  -1   1   4      20920.54      22816.61       485.14 o                         
   0   2   4      85945.23      78740.55      1193.99 o                         
  -2   3   4        868.61       1151.00        35.69 o                         
  -4   4   4       4000.79       4259.43       111.43 o                         
  -1   4   4       1560.59       1484.74        41.76 o                         
  -3   5   4         41.77        194.12        28.36 o                         
   0   5   4       1237.01       2598.29       123.77 o                         
  -5   6   4       8806.97       7459.12       129.29 o                         
  -2   6   4       1892.89       2229.32        63.68 o                         
  -7   7   4       1273.83       1068.95       123.31 o                         
  -4   7   4       1602.59       5622.52       272.56 o                         
  -1   7   4        735.81        829.65        57.84 o                         
  -6   8   4       5018.45       4841.78       102.72 o                         
  -3   8   4     107262.83     100999.70      1396.05 o                         
   0   8   4        899.14       1088.35        91.03 o                         
  -8   9   4       2863.87       2721.41        88.16 o                         
  -5   9   4      13264.74      12178.63       208.65 o                         
  -2   9   4       3093.90       3662.02       105.20 o                         
 -10  10   4          6.80         68.57       194.08 o                         
  -7  10   4       8031.49       8601.32       172.77 o                         
  -4  10   4      16928.51      20779.99       371.43 o                         
  -1  10   4       4523.31       5184.55       129.00 o                         
  -9  11   4       5662.46       6154.41       204.17 o                         
  -6  11   4       6451.29       6441.12       168.07 o                         
  -3  11   4       1460.27       1749.98        94.69 o                         
   0  11   4      28749.02      26046.33       605.35 o                         
 -11  12   4         19.76        279.21       158.11 o                         
  -8  12   4       1151.62        976.05       131.12 o                         
  -5  12   4        144.21        272.16       120.65 o                         
  -2  12   4        115.05        589.02       161.77 o                         
 -13  13   4      28142.76      28534.05       926.53 o                         
 -10  13   4       2677.65       2655.55       210.33 o                         
  -7  13   4        293.73        468.29       140.85 o                         
  -4  13   4        539.17        541.70       125.08 o                         
  -1  13   4       7131.49       7446.92       286.02 o                         
 -12  14   4        261.59         52.47       180.89 o                         
  -9  14   4       1735.92       2077.94       181.62 o                         
  -6  14   4       9136.56      11001.50       416.88 o                         
  -3  14   4         27.46         22.02       152.34 o                         
  -8  15   4          9.88        123.57       193.26 o                         
   0   1   5         26.46        149.26        46.94 o                         
  -2   2   5      36734.07      36123.84       622.56 o                         
  -1   3   5       9841.18      10879.41       180.71 o                         
  -3   4   5        270.24        493.17        61.17 o                         
   0   4   5        400.05        467.06        57.95 o                         
  -5   5   5      42418.86      46225.04      1169.96 o                         
  -2   5   5      20032.19      18814.79       323.66 o                         
  -4   6   5       5510.86       5611.99       110.96 o                         
  -1   6   5      55236.77      55150.89       998.22 o                         
  -6   7   5      14214.98      13009.84       216.32 o                         
  -3   7   5        820.55       1005.04        55.63 o                         
   0   7   5       4175.71       4810.34       171.76 o                         
  -8   8   5      42173.83      37588.21       936.67 o                         
  -5   8   5      52108.20      49201.61       733.07 o                         
  -2   8   5      15303.49      14473.70       302.93 o                         
  -7   9   5       8946.96       8885.14       300.90 o                         
  -4   9   5      13297.93      12236.47       214.98 o                         
  -1   9   5       2832.32       3239.22       108.88 o                         
  -9  10   5       1433.11       1509.98       146.28 o                         
  -6  10   5       1549.17       1798.71        92.13 o                         
  -3  10   5        238.77        285.71        76.04 o                         
   0  10   5       6015.81       6936.22       242.24 o                         
 -11  11   5      45004.75      42614.26      1176.32 o                         
  -8  11   5      11432.89      10742.30       288.51 o                         
  -5  11   5       6411.12       7511.43       225.70 o                         
  -2  11   5       8469.28       9442.84       327.42 o                         
 -10  12   5       2766.61       2995.56       192.06 o                         
  -7  12   5       1084.31       1406.84       145.86 o                         
  -4  12   5      13474.02      15200.30       977.72 o                         
  -1  12   5      12499.07      13660.23       322.36 o                         
  -9  13   5       8035.68       7657.87       258.79 o                         
  -6  13   5          0.83       -131.62       151.83 o                         
  -3  13   5      15564.37      16307.75       383.14 o                         
  -8  14   5       6203.78       6523.86       259.75 o                         
  -5  14   5       2091.88       3422.48       216.50 o                         
   0   0   6      86892.78     101682.26      3723.43 o                         
  -1   2   6       1724.87       2143.51        67.17 o                         
  -3   3   6      59228.48      51233.02       902.77 o                         
   0   3   6     132654.36     129014.57      2418.48 o                         
  -2   4   6        703.21       1039.02        83.52 o                         
  -4   5   6       7264.85       6995.11       263.82 o                         
  -1   5   6       3799.41       3539.51       116.21 o                         
  -6   6   6      86259.16      85591.26      2369.07 o                         
  -3   6   6      25620.38      26364.29       513.43 o                         
   0   6   6      32035.73      31352.90       622.47 o                         
  -5   7   6       3703.09       3739.45       118.40 o                         
  -2   7   6       6659.47       7205.59       240.60 o                         
  -7   8   6          1.60        192.19       157.32 o                         
  -4   8   6        888.61        948.55        93.25 o                         
  -1   8   6        197.56        364.86        77.95 o                         
  -9   9   6       9184.30      10508.77       518.58 o                         
  -6   9   6       1154.15       1294.70       106.86 o                         
  -3   9   6      13391.48      13727.08       304.02 o                         
   0   9   6       9991.50      10319.82       300.41 o                         
  -8  10   6      13617.29      13467.94       349.96 o                         
  -5  10   6       7286.42       7757.41       235.15 o                         
  -2  10   6       8150.82       8064.62       199.17 o                         
 -10  11   6       7648.30       8065.81       282.93 o                         
  -7  11   6         59.34        228.44       123.74 o                         
  -4  11   6        683.15        977.62       129.50 o                         
  -1  11   6      14129.99      14965.24       315.72 o                         
  -9  12   6      23335.37      21126.90       494.26 o                         
  -6  12   6      19149.20      18718.91       588.74 o                         
  -3  12   6       6377.72       6870.25       214.94 o                         
  -8  13   6      16753.14      15796.69       439.01 o                         
  -5  13   6      27247.08      29123.30       583.30 o                         
  -1   1   7       3977.96       4587.07       241.97 o                         
   0   2   7        119.67        488.86        91.30 o                         
  -2   3   7        205.81        519.73        75.63 o                         
  -4   4   7       3841.76       3136.25       204.47 o                         
  -1   4   7       9065.47       8684.18       178.00 o                         
  -3   5   7      21408.38      20393.87       325.85 o                         
   0   5   7       2803.45       3139.98       161.25 o                         
  -5   6   7       2635.63       2805.68       135.57 o                         
  -2   6   7        545.94        643.82        75.40 o                         
  -7   7   7          3.52        194.34       181.21 o                         
  -4   7   7       1424.71       1400.49       104.71 o                         
  -1   7   7       3625.94       4295.54       162.54 o                         
  -6   8   7          4.02        136.51       120.37 o                         
  -3   8   7        836.31       1878.97       154.54 o                         
   0   8   7      39984.50      40526.43       886.03 o                         
  -8   9   7        524.00        991.72       180.53 o                         
  -5   9   7        883.15       1216.22       132.79 o                         
  -2   9   7         42.06        312.13       121.08 o                         
 -10  10   7        139.90        813.29       273.25 o                         
  -4  10   7         13.53        466.71       141.08 o                         
  -1  10   7       4599.99       5289.27       242.30 o                         
  -9  11   7        986.70       1064.00       221.68 o                         
  -6  11   7      11290.64      12664.38       455.29 o                         
  -3  11   7        197.36        508.20       158.24 o                         
   0   1   8         43.27         42.34       140.67 o                         
  -2   2   8      28738.51      25486.68       667.65 o                         
  -1   3   8      13794.54      12678.07       248.91 o                         
  -3   4   8         22.11        231.90       116.02 o                         
   0   4   8       1199.30       1136.65       154.16 o                         
  -5   5   8      13887.85      12705.16       467.19 o                         
  -2   5   8      11561.97      10681.08       331.93 o                         
  -4   6   8       8924.23       8440.17       285.20 o                         
  -1   6   8       4882.43       4714.96       174.19 o                         
  -6   7   8       1591.71       1455.77       163.74 o                         
  -3   7   8         46.50        -91.58       135.79 o                         
   0   7   8        153.94         40.01       190.66 o                         
  -8   8   8      10837.22       9697.31       539.56 o                         
  -5   8   8      47216.66      43312.63       841.43 o                         
  -2   8   8      18726.25      18944.39       429.64 o                         
  -7   9   8       1566.25       1549.09       223.01 o                         
  -4   9   8      23133.72      21499.90       465.32 o                         
  -1   9   8      12728.85      12095.43       440.33 o                         
  -6  10   8       4112.30       4316.05       268.38 o                         
  -3  10   8       9195.50       9385.05       298.21 o                         
   0   0   9      18883.44      22214.77      1120.76 o                         
  -1   2   9        501.69        606.91       134.66 o                         
  -3   3   9      27294.36      27893.81       889.98 o                         
   0   3   9      44994.73      43614.04      1182.04 o                         
  -2   4   9         13.25        201.29       135.00 o                         
  -4   5   9       2521.44       2765.41       232.52 o                         
  -1   5   9       1813.81       1475.85       167.95 o                         
  -6   6   9       5877.51       6115.58       417.07 o                         
  -3   6   9       9319.36      11179.20       356.06 o                         
   0   6   9       6400.78       6326.49       326.19 o                         
  -5   7   9       1958.76       2308.18       218.58 o                         
  -2   7   9       2902.79       3064.07       213.28 o                         
  -1   1  10       4122.31       3466.84       339.90 o                         
   0   2  10         11.62          0.23       218.72 o                         
  -2   3  10       5972.94       6027.96       277.93 o                         
                                                                                
